# Supplementary material for: Defective viral genomes as therapeutic interfering particles against flavivirus infection in mammalian and mosquito hosts
Source: Nat Commun. 2021 Apr 16;12:2290. doi: 10.1038/s41467-021-22341-7 (PMC8052367; doi:10.1038/s41467-021-22341-7)
Supplement: Supplementary file 3 — Supplementary Data 1 [file 41467_2021_22341_MOESM3_ESM.xls]

## Sheet: Supplementary_Data_Table_1.csv
Start	Stop	Del.size	OF.by	DVG.size	MOI	Passage	Replicate	RPM
149	151	2	2	10805	HIGH	1	1	6.32745
180	181	1	1	10806	HIGH	1	1	8.43659
243	244	1	1	10806	HIGH	1	1	6.32745
245	246	1	1	10806	HIGH	1	1	4.2183
245	247	2	2	10805	HIGH	1	1	4.2183
262	263	1	1	10806	HIGH	1	1	4.2183
275	470	195	0	10612	HIGH	1	1	6.32745
299	300	1	1	10806	HIGH	1	1	4.2183
321	322	1	1	10806	HIGH	1	1	10.5457
325	326	1	1	10806	HIGH	1	1	6.32745
325	327	2	2	10805	HIGH	1	1	10.5457
341	342	1	1	10806	HIGH	1	1	4.2183
341	343	2	2	10805	HIGH	1	1	4.2183
342	384	42	0	10765	HIGH	1	1	8.43659
345	384	39	0	10768	HIGH	1	1	6.32745
355	356	1	1	10806	HIGH	1	1	6.32745
358	359	1	1	10806	HIGH	1	1	4.2183
359	476	117	0	10690	HIGH	1	1	4.2183
361	362	1	1	10806	HIGH	1	1	4.2183
387	438	51	0	10756	HIGH	1	1	10.5457
400	401	1	1	10806	HIGH	1	1	12.6549
417	525	108	0	10699	HIGH	1	1	4.2183
425	427	2	2	10805	HIGH	1	1	4.2183
490	491	1	1	10806	HIGH	1	1	6.32745
503	575	72	0	10735	HIGH	1	1	6.32745
544	545	1	1	10806	HIGH	1	1	14.764
598	600	2	2	10805	HIGH	1	1	4.2183
680	682	2	2	10805	HIGH	1	1	4.2183
721	722	1	1	10806	HIGH	1	1	16.8732
721	723	2	2	10805	HIGH	1	1	4.2183
728	754	26	2	10781	HIGH	1	1	6.32745
745	748	3	0	10804	HIGH	1	1	4.2183
765	766	1	1	10806	HIGH	1	1	4.2183
788	789	1	1	10806	HIGH	1	1	6.32745
808	809	1	1	10806	HIGH	1	1	4.2183
817	819	2	2	10805	HIGH	1	1	6.32745
822	824	2	2	10805	HIGH	1	1	4.2183
845	846	1	1	10806	HIGH	1	1	4.2183
848	849	1	1	10806	HIGH	1	1	6.32745
856	858	2	2	10805	HIGH	1	1	4.2183
902	903	1	1	10806	HIGH	1	1	4.2183
905	906	1	1	10806	HIGH	1	1	12.6549
905	907	2	2	10805	HIGH	1	1	4.2183
926	927	1	1	10806	HIGH	1	1	6.32745
926	928	2	2	10805	HIGH	1	1	12.6549
934	936	2	2	10805	HIGH	1	1	6.32745
1168	1170	2	2	10805	HIGH	1	1	10.5457
1235	1237	2	2	10805	HIGH	1	1	4.2183
1242	1244	2	2	10805	HIGH	1	1	12.6549
1252	1253	1	1	10806	HIGH	1	1	8.43659
1252	1254	2	2	10805	HIGH	1	1	4.2183
1295	1296	1	1	10806	HIGH	1	1	14.764
1303	1304	1	1	10806	HIGH	1	1	10.5457
1312	1313	1	1	10806	HIGH	1	1	4.2183
1330	1331	1	1	10806	HIGH	1	1	6.32745
1342	1343	1	1	10806	HIGH	1	1	4.2183
1368	1666	298	1	10509	HIGH	1	1	4.2183
1373	1374	1	1	10806	HIGH	1	1	4.2183
1446	1448	2	2	10805	HIGH	1	1	4.2183
1455	1563	108	0	10699	HIGH	1	1	8.43659
1460	1462	2	2	10805	HIGH	1	1	6.32745
1618	1619	1	1	10806	HIGH	1	1	4.2183
1625	1626	1	1	10806	HIGH	1	1	6.32745
1627	1628	1	1	10806	HIGH	1	1	10.5457
1656	1657	1	1	10806	HIGH	1	1	4.2183
1657	1658	1	1	10806	HIGH	1	1	12.6549
1684	1687	3	0	10804	HIGH	1	1	6.32745
1707	1908	201	0	10606	HIGH	1	1	6.32745
1733	1734	1	1	10806	HIGH	1	1	4.2183
1771	1773	2	2	10805	HIGH	1	1	10.5457
1821	1822	1	1	10806	HIGH	1	1	16.8732
1826	1828	2	2	10805	HIGH	1	1	4.2183
1827	1828	1	1	10806	HIGH	1	1	6.32745
1862	1864	2	2	10805	HIGH	1	1	4.2183
1918	1986	68	2	10739	HIGH	1	1	4.2183
1936	1938	2	2	10805	HIGH	1	1	4.2183
1964	1990	26	2	10781	HIGH	1	1	8.43659
1998	1999	1	1	10806	HIGH	1	1	6.32745
2033	2034	1	1	10806	HIGH	1	1	6.32745
2075	2076	1	1	10806	HIGH	1	1	10.5457
2091	2092	1	1	10806	HIGH	1	1	16.8732
2108	2109	1	1	10806	HIGH	1	1	10.5457
2112	2113	1	1	10806	HIGH	1	1	4.2183
2119	2120	1	1	10806	HIGH	1	1	4.2183
2122	2123	1	1	10806	HIGH	1	1	4.2183
2149	2150	1	1	10806	HIGH	1	1	6.32745
2153	2154	1	1	10806	HIGH	1	1	4.2183
2165	2166	1	1	10806	HIGH	1	1	6.32745
2191	2192	1	1	10806	HIGH	1	1	4.2183
2204	2376	172	1	10635	HIGH	1	1	4.2183
2247	2248	1	1	10806	HIGH	1	1	6.32745
2261	2262	1	1	10806	HIGH	1	1	4.2183
2278	2279	1	1	10806	HIGH	1	1	8.43659
2302	2303	1	1	10806	HIGH	1	1	8.43659
2318	2319	1	1	10806	HIGH	1	1	4.2183
2335	2336	1	1	10806	HIGH	1	1	4.2183
2344	2345	1	1	10806	HIGH	1	1	4.2183
2368	2618	250	1	10557	HIGH	1	1	4.2183
2403	2404	1	1	10806	HIGH	1	1	6.32745
2408	2410	2	2	10805	HIGH	1	1	8.43659
2444	2601	157	1	10650	HIGH	1	1	6.32745
2444	2602	158	2	10649	HIGH	1	1	4.2183
2444	2603	159	0	10648	HIGH	1	1	14.764
2448	2449	1	1	10806	HIGH	1	1	14.764
2467	2469	2	2	10805	HIGH	1	1	4.2183
2514	2515	1	1	10806	HIGH	1	1	10.5457
2514	2516	2	2	10805	HIGH	1	1	4.2183
2538	2539	1	1	10806	HIGH	1	1	8.43659
2551	2553	2	2	10805	HIGH	1	1	8.43659
2599	2600	1	1	10806	HIGH	1	1	6.32745
2600	2601	1	1	10806	HIGH	1	1	12.6549
2653	2654	1	1	10806	HIGH	1	1	4.2183
2758	2759	1	1	10806	HIGH	1	1	4.2183
2766	2767	1	1	10806	HIGH	1	1	16.8732
2821	2822	1	1	10806	HIGH	1	1	6.32745
2852	2853	1	1	10806	HIGH	1	1	4.2183
2883	2884	1	1	10806	HIGH	1	1	6.32745
2883	2885	2	2	10805	HIGH	1	1	4.2183
2900	2902	2	2	10805	HIGH	1	1	4.2183
2938	2939	1	1	10806	HIGH	1	1	4.2183
2957	2958	1	1	10806	HIGH	1	1	4.2183
2976	2977	1	1	10806	HIGH	1	1	4.2183
2984	2986	2	2	10805	HIGH	1	1	8.43659
2995	2996	1	1	10806	HIGH	1	1	4.2183
2997	2998	1	1	10806	HIGH	1	1	4.2183
3009	3010	1	1	10806	HIGH	1	1	4.2183
3011	3012	1	1	10806	HIGH	1	1	6.32745
3027	3028	1	1	10806	HIGH	1	1	4.2183
3101	3103	2	2	10805	HIGH	1	1	6.32745
3125	3127	2	2	10805	HIGH	1	1	6.32745
3126	3127	1	1	10806	HIGH	1	1	16.8732
3148	3149	1	1	10806	HIGH	1	1	4.2183
3161	3162	1	1	10806	HIGH	1	1	4.2183
3200	3201	1	1	10806	HIGH	1	1	4.2183
3225	3226	1	1	10806	HIGH	1	1	8.43659
3232	3233	1	1	10806	HIGH	1	1	4.2183
3254	3255	1	1	10806	HIGH	1	1	6.32745
3280	3281	1	1	10806	HIGH	1	1	8.43659
3292	3294	2	2	10805	HIGH	1	1	6.32745
3341	3342	1	1	10806	HIGH	1	1	6.32745
3442	3443	1	1	10806	HIGH	1	1	10.5457
3442	3444	2	2	10805	HIGH	1	1	6.32745
3462	3463	1	1	10806	HIGH	1	1	6.32745
3470	3473	3	0	10804	HIGH	1	1	4.2183
3487	3504	17	2	10790	HIGH	1	1	4.2183
3488	3489	1	1	10806	HIGH	1	1	4.2183
3496	3497	1	1	10806	HIGH	1	1	4.2183
3502	3503	1	1	10806	HIGH	1	1	8.43659
3510	3512	2	2	10805	HIGH	1	1	6.32745
3543	3544	1	1	10806	HIGH	1	1	4.2183
3557	3559	2	2	10805	HIGH	1	1	4.2183
3564	3565	1	1	10806	HIGH	1	1	4.2183
3637	3640	3	0	10804	HIGH	1	1	4.2183
3693	3694	1	1	10806	HIGH	1	1	4.2183
3714	3716	2	2	10805	HIGH	1	1	4.2183
3749	3751	2	2	10805	HIGH	1	1	4.2183
3790	3791	1	1	10806	HIGH	1	1	8.43659
3887	3888	1	1	10806	HIGH	1	1	8.43659
3896	3898	2	2	10805	HIGH	1	1	6.32745
3902	3934	32	2	10775	HIGH	1	1	4.2183
3904	3905	1	1	10806	HIGH	1	1	4.2183
3942	3943	1	1	10806	HIGH	1	1	21.0915
3947	3948	1	1	10806	HIGH	1	1	4.2183
3986	3989	3	0	10804	HIGH	1	1	4.2183
4039	6754	2715	0	8092	HIGH	1	1	4.2183
4198	4199	1	1	10806	HIGH	1	1	4.2183
4279	4280	1	1	10806	HIGH	1	1	4.2183
4312	4313	1	1	10806	HIGH	1	1	6.32745
4335	4336	1	1	10806	HIGH	1	1	6.32745
4350	4351	1	1	10806	HIGH	1	1	4.2183
4359	4360	1	1	10806	HIGH	1	1	6.32745
4364	4366	2	2	10805	HIGH	1	1	4.2183
4372	4874	502	1	10305	HIGH	1	1	4.2183
4406	4407	1	1	10806	HIGH	1	1	6.32745
4422	4451	29	2	10778	HIGH	1	1	4.2183
4428	4429	1	1	10806	HIGH	1	1	4.2183
4470	4471	1	1	10806	HIGH	1	1	8.43659
4566	4567	1	1	10806	HIGH	1	1	4.2183
4654	4655	1	1	10806	HIGH	1	1	6.32745
4658	4660	2	2	10805	HIGH	1	1	4.2183
4664	4665	1	1	10806	HIGH	1	1	4.2183
4707	4708	1	1	10806	HIGH	1	1	4.2183
4711	4713	2	2	10805	HIGH	1	1	6.32745
4725	4726	1	1	10806	HIGH	1	1	4.2183
4736	4737	1	1	10806	HIGH	1	1	4.2183
4770	4771	1	1	10806	HIGH	1	1	4.2183
4770	4772	2	2	10805	HIGH	1	1	4.2183
4817	4818	1	1	10806	HIGH	1	1	4.2183
4828	4829	1	1	10806	HIGH	1	1	4.2183
4849	4851	2	2	10805	HIGH	1	1	4.2183
4850	4851	1	1	10806	HIGH	1	1	4.2183
4901	4902	1	1	10806	HIGH	1	1	12.6549
4965	4966	1	1	10806	HIGH	1	1	8.43659
4991	4993	2	2	10805	HIGH	1	1	4.2183
5035	5036	1	1	10806	HIGH	1	1	6.32745
5103	5105	2	2	10805	HIGH	1	1	4.2183
5106	5107	1	1	10806	HIGH	1	1	4.2183
5121	5124	3	0	10804	HIGH	1	1	4.2183
5126	5127	1	1	10806	HIGH	1	1	4.2183
5250	5252	2	2	10805	HIGH	1	1	4.2183
5342	5666	324	0	10483	HIGH	1	1	18.9823
5397	5398	1	1	10806	HIGH	1	1	4.2183
5406	5407	1	1	10806	HIGH	1	1	6.32745
5419	5420	1	1	10806	HIGH	1	1	4.2183
5428	5429	1	1	10806	HIGH	1	1	4.2183
5443	5444	1	1	10806	HIGH	1	1	8.43659
5445	5446	1	1	10806	HIGH	1	1	4.2183
5449	5450	1	1	10806	HIGH	1	1	8.43659
5451	5453	2	2	10805	HIGH	1	1	4.2183
5493	5495	2	2	10805	HIGH	1	1	6.32745
5528	5529	1	1	10806	HIGH	1	1	8.43659
5532	5533	1	1	10806	HIGH	1	1	4.2183
5549	5551	2	2	10805	HIGH	1	1	4.2183
5587	5588	1	1	10806	HIGH	1	1	12.6549
5615	5617	2	2	10805	HIGH	1	1	4.2183
5656	5657	1	1	10806	HIGH	1	1	4.2183
5667	5668	1	1	10806	HIGH	1	1	4.2183
5680	5681	1	1	10806	HIGH	1	1	4.2183
5690	5691	1	1	10806	HIGH	1	1	4.2183
5712	5713	1	1	10806	HIGH	1	1	4.2183
5723	5724	1	1	10806	HIGH	1	1	6.32745
5742	5743	1	1	10806	HIGH	1	1	10.5457
5749	5750	1	1	10806	HIGH	1	1	4.2183
5751	5752	1	1	10806	HIGH	1	1	6.32745
5781	5782	1	1	10806	HIGH	1	1	14.764
5800	5801	1	1	10806	HIGH	1	1	8.43659
5804	5805	1	1	10806	HIGH	1	1	6.32745
5805	5806	1	1	10806	HIGH	1	1	21.0915
5805	5807	2	2	10805	HIGH	1	1	6.32745
5819	5820	1	1	10806	HIGH	1	1	6.32745
5824	5825	1	1	10806	HIGH	1	1	4.2183
6039	6041	2	2	10805	HIGH	1	1	4.2183
6045	6047	2	2	10805	HIGH	1	1	6.32745
6095	6098	3	0	10804	HIGH	1	1	4.2183
6151	6152	1	1	10806	HIGH	1	1	6.32745
6168	6169	1	1	10806	HIGH	1	1	4.2183
6175	6176	1	1	10806	HIGH	1	1	6.32745
6194	6195	1	1	10806	HIGH	1	1	8.43659
6197	6198	1	1	10806	HIGH	1	1	4.2183
6242	6243	1	1	10806	HIGH	1	1	4.2183
6255	6256	1	1	10806	HIGH	1	1	4.2183
6278	6280	2	2	10805	HIGH	1	1	6.32745
6298	6299	1	1	10806	HIGH	1	1	8.43659
6349	6351	2	2	10805	HIGH	1	1	8.43659
6365	6367	2	2	10805	HIGH	1	1	6.32745
6439	6440	1	1	10806	HIGH	1	1	6.32745
6448	6449	1	1	10806	HIGH	1	1	6.32745
6456	6457	1	1	10806	HIGH	1	1	4.2183
6456	6458	2	2	10805	HIGH	1	1	6.32745
6496	6498	2	2	10805	HIGH	1	1	6.32745
6507	6509	2	2	10805	HIGH	1	1	6.32745
6516	6518	2	2	10805	HIGH	1	1	4.2183
6577	6578	1	1	10806	HIGH	1	1	4.2183
6577	9345	2768	2	8039	HIGH	1	1	4.2183
6583	6585	2	2	10805	HIGH	1	1	4.2183
6639	6640	1	1	10806	HIGH	1	1	6.32745
6660	6661	1	1	10806	HIGH	1	1	4.2183
6697	6698	1	1	10806	HIGH	1	1	4.2183
6705	6706	1	1	10806	HIGH	1	1	4.2183
6722	6723	1	1	10806	HIGH	1	1	6.32745
6752	6753	1	1	10806	HIGH	1	1	4.2183
6754	6755	1	1	10806	HIGH	1	1	4.2183
6755	6756	1	1	10806	HIGH	1	1	4.2183
6761	6762	1	1	10806	HIGH	1	1	4.2183
6795	6797	2	2	10805	HIGH	1	1	6.32745
6799	6801	2	2	10805	HIGH	1	1	8.43659
6805	6806	1	1	10806	HIGH	1	1	4.2183
6813	6814	1	1	10806	HIGH	1	1	4.2183
6831	6833	2	2	10805	HIGH	1	1	6.32745
6839	6840	1	1	10806	HIGH	1	1	8.43659
6867	6868	1	1	10806	HIGH	1	1	4.2183
6888	6889	1	1	10806	HIGH	1	1	4.2183
6900	6901	1	1	10806	HIGH	1	1	12.6549
6930	6931	1	1	10806	HIGH	1	1	6.32745
6939	6940	1	1	10806	HIGH	1	1	8.43659
6939	6941	2	2	10805	HIGH	1	1	4.2183
6960	6961	1	1	10806	HIGH	1	1	6.32745
7005	7046	41	2	10766	HIGH	1	1	8.43659
7060	7061	1	1	10806	HIGH	1	1	8.43659
7064	7065	1	1	10806	HIGH	1	1	4.2183
7097	7100	3	0	10804	HIGH	1	1	10.5457
7106	7107	1	1	10806	HIGH	1	1	4.2183
7124	7125	1	1	10806	HIGH	1	1	4.2183
7144	7145	1	1	10806	HIGH	1	1	4.2183
7168	7169	1	1	10806	HIGH	1	1	6.32745
7200	7201	1	1	10806	HIGH	1	1	4.2183
7228	7229	1	1	10806	HIGH	1	1	6.32745
7264	7266	2	2	10805	HIGH	1	1	8.43659
7267	7269	2	2	10805	HIGH	1	1	4.2183
7306	7308	2	2	10805	HIGH	1	1	10.5457
7321	7322	1	1	10806	HIGH	1	1	8.43659
7338	7344	6	0	10801	HIGH	1	1	4.2183
7461	7463	2	2	10805	HIGH	1	1	4.2183
7481	7482	1	1	10806	HIGH	1	1	4.2183
7486	7487	1	1	10806	HIGH	1	1	4.2183
7487	7488	1	1	10806	HIGH	1	1	16.8732
7539	7541	2	2	10805	HIGH	1	1	4.2183
7549	7550	1	1	10806	HIGH	1	1	14.764
7700	7701	1	1	10806	HIGH	1	1	4.2183
7718	7720	2	2	10805	HIGH	1	1	4.2183
7727	7728	1	1	10806	HIGH	1	1	4.2183
7744	7746	2	2	10805	HIGH	1	1	4.2183
7800	7889	89	2	10718	HIGH	1	1	4.2183
7845	7846	1	1	10806	HIGH	1	1	4.2183
7856	7857	1	1	10806	HIGH	1	1	4.2183
7872	7874	2	2	10805	HIGH	1	1	8.43659
7930	7932	2	2	10805	HIGH	1	1	4.2183
7951	7952	1	1	10806	HIGH	1	1	6.32745
8015	8016	1	1	10806	HIGH	1	1	6.32745
8140	8142	2	2	10805	HIGH	1	1	6.32745
8169	8170	1	1	10806	HIGH	1	1	6.32745
8183	8184	1	1	10806	HIGH	1	1	21.0915
8183	8185	2	2	10805	HIGH	1	1	8.43659
8194	8195	1	1	10806	HIGH	1	1	6.32745
8208	8209	1	1	10806	HIGH	1	1	6.32745
8220	8221	1	1	10806	HIGH	1	1	6.32745
8243	8244	1	1	10806	HIGH	1	1	4.2183
8250	8251	1	1	10806	HIGH	1	1	4.2183
8266	8477	211	1	10596	HIGH	1	1	4.2183
8272	8273	1	1	10806	HIGH	1	1	14.764
8309	8310	1	1	10806	HIGH	1	1	4.2183
8310	8312	2	2	10805	HIGH	1	1	4.2183
8335	8336	1	1	10806	HIGH	1	1	10.5457
8355	8356	1	1	10806	HIGH	1	1	8.43659
8388	8389	1	1	10806	HIGH	1	1	4.2183
8448	8449	1	1	10806	HIGH	1	1	4.2183
8452	8454	2	2	10805	HIGH	1	1	6.32745
8491	8492	1	1	10806	HIGH	1	1	14.764
8505	8507	2	2	10805	HIGH	1	1	4.2183
8506	8507	1	1	10806	HIGH	1	1	4.2183
8512	8514	2	2	10805	HIGH	1	1	4.2183
8572	8574	2	2	10805	HIGH	1	1	4.2183
8583	8584	1	1	10806	HIGH	1	1	4.2183
8587	8588	1	1	10806	HIGH	1	1	4.2183
8624	8625	1	1	10806	HIGH	1	1	4.2183
8642	8643	1	1	10806	HIGH	1	1	6.32745
8655	8656	1	1	10806	HIGH	1	1	16.8732
8677	8678	1	1	10806	HIGH	1	1	4.2183
8723	8724	1	1	10806	HIGH	1	1	8.43659
8734	8735	1	1	10806	HIGH	1	1	4.2183
8738	8739	1	1	10806	HIGH	1	1	10.5457
8738	8740	2	2	10805	HIGH	1	1	12.6549
8745	8746	1	1	10806	HIGH	1	1	6.32745
8760	8762	2	2	10805	HIGH	1	1	4.2183
8787	8788	1	1	10806	HIGH	1	1	4.2183
8798	8800	2	2	10805	HIGH	1	1	12.6549
8823	8824	1	1	10806	HIGH	1	1	6.32745
8863	8864	1	1	10806	HIGH	1	1	6.32745
8884	8885	1	1	10806	HIGH	1	1	6.32745
8901	8902	1	1	10806	HIGH	1	1	6.32745
8913	9034	121	1	10686	HIGH	1	1	4.2183
8915	8916	1	1	10806	HIGH	1	1	8.43659
8915	8917	2	2	10805	HIGH	1	1	8.43659
8926	8927	1	1	10806	HIGH	1	1	4.2183
8939	8940	1	1	10806	HIGH	1	1	4.2183
8959	8960	1	1	10806	HIGH	1	1	16.8732
8959	8961	2	2	10805	HIGH	1	1	6.32745
8966	8967	1	1	10806	HIGH	1	1	6.32745
8991	8992	1	1	10806	HIGH	1	1	4.2183
9002	9004	2	2	10805	HIGH	1	1	6.32745
9016	9018	2	2	10805	HIGH	1	1	4.2183
9023	9026	3	0	10804	HIGH	1	1	4.2183
9036	9037	1	1	10806	HIGH	1	1	18.9823
9036	9038	2	2	10805	HIGH	1	1	6.32745
9044	9045	1	1	10806	HIGH	1	1	6.32745
9044	9046	2	2	10805	HIGH	1	1	6.32745
9056	9058	2	2	10805	HIGH	1	1	4.2183
9064	9065	1	1	10806	HIGH	1	1	4.2183
9072	9073	1	1	10806	HIGH	1	1	4.2183
9124	9125	1	1	10806	HIGH	1	1	10.5457
9184	9185	1	1	10806	HIGH	1	1	4.2183
9206	9207	1	1	10806	HIGH	1	1	8.43659
9225	9227	2	2	10805	HIGH	1	1	4.2183
9225	9228	3	0	10804	HIGH	1	1	4.2183
9264	9266	2	2	10805	HIGH	1	1	4.2183
9269	9271	2	2	10805	HIGH	1	1	4.2183
9298	9299	1	1	10806	HIGH	1	1	4.2183
9301	9302	1	1	10806	HIGH	1	1	8.43659
9307	9764	457	1	10350	HIGH	1	1	6.32745
9310	9615	305	2	10502	HIGH	1	1	4.2183
9320	9322	2	2	10805	HIGH	1	1	10.5457
9335	9336	1	1	10806	HIGH	1	1	8.43659
9340	9592	252	0	10555	HIGH	1	1	4.2183
9376	9377	1	1	10806	HIGH	1	1	4.2183
9394	9395	1	1	10806	HIGH	1	1	12.6549
9415	9416	1	1	10806	HIGH	1	1	4.2183
9429	9430	1	1	10806	HIGH	1	1	10.5457
9452	9453	1	1	10806	HIGH	1	1	4.2183
9519	9520	1	1	10806	HIGH	1	1	4.2183
9558	9560	2	2	10805	HIGH	1	1	6.32745
9571	9572	1	1	10806	HIGH	1	1	4.2183
9575	9576	1	1	10806	HIGH	1	1	4.2183
9576	9579	3	0	10804	HIGH	1	1	6.32745
9577	9578	1	1	10806	HIGH	1	1	4.2183
9595	9596	1	1	10806	HIGH	1	1	10.5457
9608	9609	1	1	10806	HIGH	1	1	4.2183
9619	9620	1	1	10806	HIGH	1	1	14.764
9655	9656	1	1	10806	HIGH	1	1	4.2183
9669	9671	2	2	10805	HIGH	1	1	4.2183
9691	9692	1	1	10806	HIGH	1	1	10.5457
9695	9697	2	2	10805	HIGH	1	1	4.2183
9701	9702	1	1	10806	HIGH	1	1	4.2183
9723	9724	1	1	10806	HIGH	1	1	8.43659
9726	9727	1	1	10806	HIGH	1	1	10.5457
9726	9728	2	2	10805	HIGH	1	1	4.2183
9736	9737	1	1	10806	HIGH	1	1	16.8732
9754	9755	1	1	10806	HIGH	1	1	10.5457
9757	9758	1	1	10806	HIGH	1	1	4.2183
9775	9776	1	1	10806	HIGH	1	1	4.2183
9779	9780	1	1	10806	HIGH	1	1	4.2183
9782	9783	1	1	10806	HIGH	1	1	6.32745
9800	9801	1	1	10806	HIGH	1	1	12.6549
9910	9959	49	1	10758	HIGH	1	1	14.764
9917	9918	1	1	10806	HIGH	1	1	4.2183
9936	9937	1	1	10806	HIGH	1	1	8.43659
9936	9938	2	2	10805	HIGH	1	1	4.2183
9942	9944	2	2	10805	HIGH	1	1	4.2183
9965	9966	1	1	10806	HIGH	1	1	4.2183
9969	9970	1	1	10806	HIGH	1	1	4.2183
9973	9975	2	2	10805	HIGH	1	1	6.32745
9979	9981	2	2	10805	HIGH	1	1	4.2183
10000	10001	1	1	10806	HIGH	1	1	14.764
10007	10008	1	1	10806	HIGH	1	1	4.2183
10068	10069	1	1	10806	HIGH	1	1	6.32745
10105	10107	2	2	10805	HIGH	1	1	8.43659
10117	10119	2	2	10805	HIGH	1	1	4.2183
10121	10122	1	1	10806	HIGH	1	1	4.2183
10137	10138	1	1	10806	HIGH	1	1	4.2183
10139	10141	2	2	10805	HIGH	1	1	4.2183
10164	10165	1	1	10806	HIGH	1	1	4.2183
10164	10166	2	2	10805	HIGH	1	1	8.43659
10191	10192	1	1	10806	HIGH	1	1	12.6549
10191	10193	2	2	10805	HIGH	1	1	6.32745
10204	10205	1	1	10806	HIGH	1	1	4.2183
10209	10211	2	2	10805	HIGH	1	1	10.5457
10253	10254	1	1	10806	HIGH	1	1	8.43659
10261	10262	1	1	10806	HIGH	1	1	12.6549
10278	10279	1	1	10806	HIGH	1	1	4.2183
10288	10291	3	0	10804	HIGH	1	1	4.2183
10300	10303	3	0	10804	HIGH	1	1	4.2183
10304	10305	1	1	10806	HIGH	1	1	10.5457
10325	10326	1	1	10806	HIGH	1	1	4.2183
10328	10329	1	1	10806	HIGH	1	1	4.2183
10336	10338	2	2	10805	HIGH	1	1	4.2183
10341	10342	1	1	10806	HIGH	1	1	4.2183
10354	10355	1	1	10806	HIGH	1	1	6.32745
10419	10420	1	1	10806	HIGH	1	1	8.43659
10422	10423	1	1	10806	HIGH	1	1	4.2183
10426	10427	1	1	10806	HIGH	1	1	6.32745
10442	10443	1	1	10806	HIGH	1	1	4.2183
10445	10446	1	1	10806	HIGH	1	1	14.764
10504	10505	1	1	10806	HIGH	1	1	4.2183
10548	10549	1	1	10806	HIGH	1	1	10.5457
10548	10550	2	2	10805	HIGH	1	1	4.2183
10548	10551	3	0	10804	HIGH	1	1	4.2183
10582	10583	1	1	10806	HIGH	1	1	4.2183
10601	10602	1	1	10806	HIGH	1	1	4.2183
10617	10618	1	1	10806	HIGH	1	1	4.2183
10673	10675	2	2	10805	HIGH	1	1	4.2183
10677	10678	1	1	10806	HIGH	1	1	12.6549
10685	10686	1	1	10806	HIGH	1	1	4.2183
10714	10715	1	1	10806	HIGH	1	1	4.2183
245	246	1	1	10806	HIGH	1	10	3.7953
265	379	114	0	10693	HIGH	1	10	1.89765
271	272	1	1	10806	HIGH	1	10	3.7953
275	470	195	0	10612	HIGH	1	10	6.64178
283	284	1	1	10806	HIGH	1	10	1.89765
294	295	1	1	10806	HIGH	1	10	3.7953
311	312	1	1	10806	HIGH	1	10	1.89765
321	322	1	1	10806	HIGH	1	10	3.7953
325	327	2	2	10805	HIGH	1	10	3.7953
330	474	144	0	10663	HIGH	1	10	1.89765
341	342	1	1	10806	HIGH	1	10	4.74413
341	383	42	0	10765	HIGH	1	10	1.89765
342	345	3	0	10804	HIGH	1	10	2.84648
342	384	42	0	10765	HIGH	1	10	7.59061
345	346	1	1	10806	HIGH	1	10	1.89765
348	349	1	1	10806	HIGH	1	10	4.74413
349	433	84	0	10723	HIGH	1	10	1.89765
353	476	123	0	10684	HIGH	1	10	1.89765
358	359	1	1	10806	HIGH	1	10	1.89765
359	361	2	2	10805	HIGH	1	10	1.89765
361	362	1	1	10806	HIGH	1	10	7.59061
363	474	111	0	10696	HIGH	1	10	1.89765
368	369	1	1	10806	HIGH	1	10	1.89765
384	385	1	1	10806	HIGH	1	10	2.84648
387	438	51	0	10756	HIGH	1	10	2.84648
391	392	1	1	10806	HIGH	1	10	1.89765
399	400	1	1	10806	HIGH	1	10	1.89765
407	530	123	0	10684	HIGH	1	10	1.89765
409	410	1	1	10806	HIGH	1	10	1.89765
416	494	78	0	10729	HIGH	1	10	1.89765
418	419	1	1	10806	HIGH	1	10	1.89765
419	421	2	2	10805	HIGH	1	10	5.69296
421	422	1	1	10806	HIGH	1	10	1.89765
436	437	1	1	10806	HIGH	1	10	1.89765
461	470	9	0	10798	HIGH	1	10	1.89765
474	476	2	2	10805	HIGH	1	10	2.84648
479	768	289	1	10518	HIGH	1	10	1.89765
483	484	1	1	10806	HIGH	1	10	1.89765
490	491	1	1	10806	HIGH	1	10	1.89765
509	510	1	1	10806	HIGH	1	10	1.89765
517	1357	840	0	9967	HIGH	1	10	1.89765
532	533	1	1	10806	HIGH	1	10	1.89765
539	540	1	1	10806	HIGH	1	10	1.89765
544	545	1	1	10806	HIGH	1	10	7.59061
548	773	225	0	10582	HIGH	1	10	2.84648
552	554	2	2	10805	HIGH	1	10	1.89765
602	604	2	2	10805	HIGH	1	10	1.89765
614	615	1	1	10806	HIGH	1	10	1.89765
621	622	1	1	10806	HIGH	1	10	2.84648
630	631	1	1	10806	HIGH	1	10	3.7953
680	682	2	2	10805	HIGH	1	10	1.89765
684	685	1	1	10806	HIGH	1	10	1.89765
698	700	2	2	10805	HIGH	1	10	2.84648
708	709	1	1	10806	HIGH	1	10	2.84648
718	720	2	2	10805	HIGH	1	10	1.89765
721	723	2	2	10805	HIGH	1	10	2.84648
724	725	1	1	10806	HIGH	1	10	1.89765
745	748	3	0	10804	HIGH	1	10	2.84648
762	763	1	1	10806	HIGH	1	10	2.84648
781	782	1	1	10806	HIGH	1	10	3.7953
791	793	2	2	10805	HIGH	1	10	1.89765
806	807	1	1	10806	HIGH	1	10	1.89765
808	809	1	1	10806	HIGH	1	10	1.89765
816	817	1	1	10806	HIGH	1	10	1.89765
835	836	1	1	10806	HIGH	1	10	1.89765
848	849	1	1	10806	HIGH	1	10	3.7953
856	858	2	2	10805	HIGH	1	10	3.7953
867	868	1	1	10806	HIGH	1	10	3.7953
893	894	1	1	10806	HIGH	1	10	2.84648
899	900	1	1	10806	HIGH	1	10	1.89765
902	903	1	1	10806	HIGH	1	10	1.89765
905	906	1	1	10806	HIGH	1	10	7.59061
905	907	2	2	10805	HIGH	1	10	7.59061
912	913	1	1	10806	HIGH	1	10	1.89765
926	927	1	1	10806	HIGH	1	10	6.64178
926	928	2	2	10805	HIGH	1	10	8.53943
934	936	2	2	10805	HIGH	1	10	8.53943
956	958	2	2	10805	HIGH	1	10	1.89765
957	958	1	1	10806	HIGH	1	10	2.84648
962	963	1	1	10806	HIGH	1	10	4.74413
1000	1002	2	2	10805	HIGH	1	10	1.89765
1013	1014	1	1	10806	HIGH	1	10	1.89765
1014	1015	1	1	10806	HIGH	1	10	2.84648
1027	1028	1	1	10806	HIGH	1	10	1.89765
1052	1053	1	1	10806	HIGH	1	10	1.89765
1057	1058	1	1	10806	HIGH	1	10	1.89765
1061	1064	3	0	10804	HIGH	1	10	1.89765
1069	1070	1	1	10806	HIGH	1	10	1.89765
1077	1078	1	1	10806	HIGH	1	10	1.89765
1079	1081	2	2	10805	HIGH	1	10	1.89765
1143	1144	1	1	10806	HIGH	1	10	2.84648
1168	1170	2	2	10805	HIGH	1	10	4.74413
1185	1187	2	2	10805	HIGH	1	10	1.89765
1197	1198	1	1	10806	HIGH	1	10	2.84648
1229	1230	1	1	10806	HIGH	1	10	1.89765
1242	1244	2	2	10805	HIGH	1	10	7.59061
1252	1254	2	2	10805	HIGH	1	10	5.69296
1266	1267	1	1	10806	HIGH	1	10	1.89765
1275	1276	1	1	10806	HIGH	1	10	1.89765
1277	1278	1	1	10806	HIGH	1	10	2.84648
1281	1282	1	1	10806	HIGH	1	10	1.89765
1295	1297	2	2	10805	HIGH	1	10	1.89765
1303	1304	1	1	10806	HIGH	1	10	2.84648
1306	1307	1	1	10806	HIGH	1	10	1.89765
1330	1331	1	1	10806	HIGH	1	10	3.7953
1342	1343	1	1	10806	HIGH	1	10	4.74413
1412	1413	1	1	10806	HIGH	1	10	4.74413
1423	1424	1	1	10806	HIGH	1	10	1.89765
1430	1431	1	1	10806	HIGH	1	10	1.89765
1435	1436	1	1	10806	HIGH	1	10	3.7953
1446	1448	2	2	10805	HIGH	1	10	5.69296
1455	1563	108	0	10699	HIGH	1	10	5.69296
1460	1461	1	1	10806	HIGH	1	10	2.84648
1460	1462	2	2	10805	HIGH	1	10	2.84648
1471	1472	1	1	10806	HIGH	1	10	1.89765
1522	1523	1	1	10806	HIGH	1	10	2.84648
1579	1581	2	2	10805	HIGH	1	10	1.89765
1597	1598	1	1	10806	HIGH	1	10	2.84648
1600	1601	1	1	10806	HIGH	1	10	2.84648
1614	1615	1	1	10806	HIGH	1	10	1.89765
1618	1619	1	1	10806	HIGH	1	10	8.53943
1624	1625	1	1	10806	HIGH	1	10	2.84648
1638	1639	1	1	10806	HIGH	1	10	5.69296
1657	1658	1	1	10806	HIGH	1	10	9.48826
1657	1659	2	2	10805	HIGH	1	10	1.89765
1664	1666	2	2	10805	HIGH	1	10	3.7953
1676	1678	2	2	10805	HIGH	1	10	2.84648
1684	1687	3	0	10804	HIGH	1	10	4.74413
1690	1691	1	1	10806	HIGH	1	10	5.69296
1707	1908	201	0	10606	HIGH	1	10	1.89765
1733	1734	1	1	10806	HIGH	1	10	3.7953
1749	1750	1	1	10806	HIGH	1	10	5.69296
1760	1761	1	1	10806	HIGH	1	10	1.89765
1786	1787	1	1	10806	HIGH	1	10	1.89765
1790	1792	2	2	10805	HIGH	1	10	2.84648
1801	1803	2	2	10805	HIGH	1	10	1.89765
1821	1822	1	1	10806	HIGH	1	10	8.53943
1826	1828	2	2	10805	HIGH	1	10	1.89765
1829	1831	2	2	10805	HIGH	1	10	2.84648
1830	1831	1	1	10806	HIGH	1	10	2.84648
1843	1844	1	1	10806	HIGH	1	10	2.84648
1854	1855	1	1	10806	HIGH	1	10	3.7953
1868	1869	1	1	10806	HIGH	1	10	1.89765
1887	1889	2	2	10805	HIGH	1	10	1.89765
1926	1927	1	1	10806	HIGH	1	10	3.7953
1936	1938	2	2	10805	HIGH	1	10	3.7953
1945	1946	1	1	10806	HIGH	1	10	2.84648
1952	2365	413	2	10394	HIGH	1	10	1.89765
1953	1955	2	2	10805	HIGH	1	10	4.74413
1964	1990	26	2	10781	HIGH	1	10	8.53943
1967	1969	2	2	10805	HIGH	1	10	3.7953
1975	1976	1	1	10806	HIGH	1	10	3.7953
1993	1994	1	1	10806	HIGH	1	10	2.84648
1998	1999	1	1	10806	HIGH	1	10	6.64178
2006	2008	2	2	10805	HIGH	1	10	2.84648
2007	2010	3	0	10804	HIGH	1	10	1.89765
2015	2016	1	1	10806	HIGH	1	10	1.89765
2016	2017	1	1	10806	HIGH	1	10	1.89765
2033	2034	1	1	10806	HIGH	1	10	4.74413
2051	2052	1	1	10806	HIGH	1	10	1.89765
2057	2058	1	1	10806	HIGH	1	10	2.84648
2075	2076	1	1	10806	HIGH	1	10	4.74413
2091	2093	2	2	10805	HIGH	1	10	1.89765
2112	2113	1	1	10806	HIGH	1	10	2.84648
2119	2120	1	1	10806	HIGH	1	10	3.7953
2122	2123	1	1	10806	HIGH	1	10	1.89765
2145	2146	1	1	10806	HIGH	1	10	1.89765
2149	2150	1	1	10806	HIGH	1	10	2.84648
2158	2159	1	1	10806	HIGH	1	10	3.7953
2173	2237	64	1	10743	HIGH	1	10	1.89765
2185	2186	1	1	10806	HIGH	1	10	1.89765
2199	2200	1	1	10806	HIGH	1	10	1.89765
2206	2207	1	1	10806	HIGH	1	10	3.7953
2238	2239	1	1	10806	HIGH	1	10	1.89765
2247	2248	1	1	10806	HIGH	1	10	4.74413
2266	2267	1	1	10806	HIGH	1	10	1.89765
2278	2279	1	1	10806	HIGH	1	10	4.74413
2282	2284	2	2	10805	HIGH	1	10	2.84648
2283	2284	1	1	10806	HIGH	1	10	1.89765
2287	2288	1	1	10806	HIGH	1	10	1.89765
2304	2305	1	1	10806	HIGH	1	10	2.84648
2315	2317	2	2	10805	HIGH	1	10	1.89765
2335	2336	1	1	10806	HIGH	1	10	6.64178
2344	2345	1	1	10806	HIGH	1	10	4.74413
2375	2624	249	0	10558	HIGH	1	10	2.84648
2392	2394	2	2	10805	HIGH	1	10	2.84648
2396	2397	1	1	10806	HIGH	1	10	1.89765
2403	2404	1	1	10806	HIGH	1	10	3.7953
2408	2410	2	2	10805	HIGH	1	10	1.89765
2444	2445	1	1	10806	HIGH	1	10	1.89765
2444	2601	157	1	10650	HIGH	1	10	3.7953
2444	2602	158	2	10649	HIGH	1	10	6.64178
2445	2567	122	2	10685	HIGH	1	10	1.89765
2513	2514	1	1	10806	HIGH	1	10	1.89765
2514	2515	1	1	10806	HIGH	1	10	4.74413
2514	2516	2	2	10805	HIGH	1	10	4.74413
2522	2523	1	1	10806	HIGH	1	10	1.89765
2538	2539	1	1	10806	HIGH	1	10	4.74413
2547	2682	135	0	10672	HIGH	1	10	2.84648
2551	2553	2	2	10805	HIGH	1	10	1.89765
2554	2555	1	1	10806	HIGH	1	10	1.89765
2600	2601	1	1	10806	HIGH	1	10	7.59061
2614	2617	3	0	10804	HIGH	1	10	2.84648
2636	2637	1	1	10806	HIGH	1	10	1.89765
2643	2644	1	1	10806	HIGH	1	10	1.89765
2657	2659	2	2	10805	HIGH	1	10	1.89765
2666	2667	1	1	10806	HIGH	1	10	2.84648
2673	2674	1	1	10806	HIGH	1	10	2.84648
2678	2679	1	1	10806	HIGH	1	10	3.7953
2728	2730	2	2	10805	HIGH	1	10	1.89765
2753	2754	1	1	10806	HIGH	1	10	1.89765
2766	2767	1	1	10806	HIGH	1	10	9.48826
2766	2768	2	2	10805	HIGH	1	10	1.89765
2769	2770	1	1	10806	HIGH	1	10	1.89765
2772	2773	1	1	10806	HIGH	1	10	1.89765
2781	2783	2	2	10805	HIGH	1	10	4.74413
2792	2793	1	1	10806	HIGH	1	10	1.89765
2821	2822	1	1	10806	HIGH	1	10	3.7953
2833	2834	1	1	10806	HIGH	1	10	2.84648
2839	2840	1	1	10806	HIGH	1	10	3.7953
2845	2846	1	1	10806	HIGH	1	10	1.89765
2854	2855	1	1	10806	HIGH	1	10	1.89765
2864	2865	1	1	10806	HIGH	1	10	1.89765
2868	2869	1	1	10806	HIGH	1	10	2.84648
2870	2871	1	1	10806	HIGH	1	10	1.89765
2883	2884	1	1	10806	HIGH	1	10	1.89765
2896	2897	1	1	10806	HIGH	1	10	2.84648
2897	2899	2	2	10805	HIGH	1	10	1.89765
2900	2902	2	2	10805	HIGH	1	10	6.64178
2912	2913	1	1	10806	HIGH	1	10	1.89765
2926	2928	2	2	10805	HIGH	1	10	2.84648
2943	2944	1	1	10806	HIGH	1	10	7.59061
2943	2945	2	2	10805	HIGH	1	10	1.89765
2974	2975	1	1	10806	HIGH	1	10	1.89765
2990	2991	1	1	10806	HIGH	1	10	2.84648
3001	3003	2	2	10805	HIGH	1	10	2.84648
3009	3010	1	1	10806	HIGH	1	10	2.84648
3027	3028	1	1	10806	HIGH	1	10	3.7953
3072	3498	426	0	10381	HIGH	1	10	2.84648
3095	3096	1	1	10806	HIGH	1	10	4.74413
3101	3102	1	1	10806	HIGH	1	10	2.84648
3101	3103	2	2	10805	HIGH	1	10	2.84648
3110	3112	2	2	10805	HIGH	1	10	3.7953
3125	3127	2	2	10805	HIGH	1	10	1.89765
3126	3127	1	1	10806	HIGH	1	10	5.69296
3131	3132	1	1	10806	HIGH	1	10	3.7953
3142	3144	2	2	10805	HIGH	1	10	1.89765
3148	3149	1	1	10806	HIGH	1	10	5.69296
3148	3150	2	2	10805	HIGH	1	10	2.84648
3161	3183	22	1	10785	HIGH	1	10	1.89765
3165	3166	1	1	10806	HIGH	1	10	4.74413
3172	3174	2	2	10805	HIGH	1	10	1.89765
3200	3201	1	1	10806	HIGH	1	10	1.89765
3209	3210	1	1	10806	HIGH	1	10	2.84648
3232	3233	1	1	10806	HIGH	1	10	2.84648
3235	3236	1	1	10806	HIGH	1	10	2.84648
3247	3249	2	2	10805	HIGH	1	10	1.89765
3250	3251	1	1	10806	HIGH	1	10	2.84648
3256	3258	2	2	10805	HIGH	1	10	3.7953
3280	3281	1	1	10806	HIGH	1	10	7.59061
3283	3284	1	1	10806	HIGH	1	10	3.7953
3292	3294	2	2	10805	HIGH	1	10	3.7953
3308	3309	1	1	10806	HIGH	1	10	1.89765
3314	3315	1	1	10806	HIGH	1	10	2.84648
3328	3329	1	1	10806	HIGH	1	10	1.89765
3341	3342	1	1	10806	HIGH	1	10	7.59061
3346	3347	1	1	10806	HIGH	1	10	1.89765
3361	3362	1	1	10806	HIGH	1	10	1.89765
3376	3378	2	2	10805	HIGH	1	10	1.89765
3428	3429	1	1	10806	HIGH	1	10	1.89765
3442	3443	1	1	10806	HIGH	1	10	8.53943
3454	3455	1	1	10806	HIGH	1	10	2.84648
3462	3463	1	1	10806	HIGH	1	10	4.74413
3470	3473	3	0	10804	HIGH	1	10	1.89765
3476	3477	1	1	10806	HIGH	1	10	1.89765
3492	3493	1	1	10806	HIGH	1	10	3.7953
3496	3497	1	1	10806	HIGH	1	10	5.69296
3502	3503	1	1	10806	HIGH	1	10	2.84648
3510	3512	2	2	10805	HIGH	1	10	3.7953
3517	3518	1	1	10806	HIGH	1	10	1.89765
3531	3532	1	1	10806	HIGH	1	10	3.7953
3534	3535	1	1	10806	HIGH	1	10	1.89765
3543	3544	1	1	10806	HIGH	1	10	3.7953
3557	3559	2	2	10805	HIGH	1	10	4.74413
3624	3625	1	1	10806	HIGH	1	10	2.84648
3633	3634	1	1	10806	HIGH	1	10	1.89765
3637	3640	3	0	10804	HIGH	1	10	2.84648
3656	3953	297	0	10510	HIGH	1	10	2.84648
3663	3664	1	1	10806	HIGH	1	10	1.89765
3669	3670	1	1	10806	HIGH	1	10	1.89765
3684	3685	1	1	10806	HIGH	1	10	2.84648
3688	3689	1	1	10806	HIGH	1	10	3.7953
3688	3690	2	2	10805	HIGH	1	10	2.84648
3693	3694	1	1	10806	HIGH	1	10	3.7953
3714	3716	2	2	10805	HIGH	1	10	1.89765
3726	3727	1	1	10806	HIGH	1	10	2.84648
3735	3736	1	1	10806	HIGH	1	10	1.89765
3743	3744	1	1	10806	HIGH	1	10	1.89765
3749	3751	2	2	10805	HIGH	1	10	5.69296
3780	3781	1	1	10806	HIGH	1	10	1.89765
3790	3791	1	1	10806	HIGH	1	10	5.69296
3813	3814	1	1	10806	HIGH	1	10	4.74413
3820	3821	1	1	10806	HIGH	1	10	2.84648
3824	3825	1	1	10806	HIGH	1	10	7.59061
3841	3843	2	2	10805	HIGH	1	10	3.7953
3844	3845	1	1	10806	HIGH	1	10	2.84648
3857	3860	3	0	10804	HIGH	1	10	1.89765
3866	3867	1	1	10806	HIGH	1	10	1.89765
3887	3888	1	1	10806	HIGH	1	10	4.74413
3896	3898	2	2	10805	HIGH	1	10	5.69296
3902	3904	2	2	10805	HIGH	1	10	2.84648
3907	3908	1	1	10806	HIGH	1	10	1.89765
3921	3922	1	1	10806	HIGH	1	10	3.7953
3947	3948	1	1	10806	HIGH	1	10	4.74413
3950	3951	1	1	10806	HIGH	1	10	6.64178
3957	3958	1	1	10806	HIGH	1	10	3.7953
3966	3967	1	1	10806	HIGH	1	10	5.69296
3986	3989	3	0	10804	HIGH	1	10	2.84648
3995	3997	2	2	10805	HIGH	1	10	2.84648
4013	4015	2	2	10805	HIGH	1	10	3.7953
4035	4037	2	2	10805	HIGH	1	10	1.89765
4078	4079	1	1	10806	HIGH	1	10	1.89765
4099	4100	1	1	10806	HIGH	1	10	2.84648
4105	4106	1	1	10806	HIGH	1	10	1.89765
4120	4121	1	1	10806	HIGH	1	10	1.89765
4132	4133	1	1	10806	HIGH	1	10	3.7953
4165	4168	3	0	10804	HIGH	1	10	1.89765
4228	4229	1	1	10806	HIGH	1	10	1.89765
4261	4263	2	2	10805	HIGH	1	10	1.89765
4282	4283	1	1	10806	HIGH	1	10	8.53943
4286	4287	1	1	10806	HIGH	1	10	1.89765
4305	4306	1	1	10806	HIGH	1	10	1.89765
4309	4310	1	1	10806	HIGH	1	10	3.7953
4350	4351	1	1	10806	HIGH	1	10	4.74413
4359	4360	1	1	10806	HIGH	1	10	6.64178
4364	4366	2	2	10805	HIGH	1	10	1.89765
4382	4383	1	1	10806	HIGH	1	10	4.74413
4388	4389	1	1	10806	HIGH	1	10	1.89765
4406	4407	1	1	10806	HIGH	1	10	1.89765
4470	4471	1	1	10806	HIGH	1	10	5.69296
4487	4488	1	1	10806	HIGH	1	10	1.89765
4498	4499	1	1	10806	HIGH	1	10	2.84648
4510	4513	3	0	10804	HIGH	1	10	2.84648
4524	4525	1	1	10806	HIGH	1	10	1.89765
4566	4568	2	2	10805	HIGH	1	10	3.7953
4583	4584	1	1	10806	HIGH	1	10	1.89765
4597	4598	1	1	10806	HIGH	1	10	1.89765
4606	4607	1	1	10806	HIGH	1	10	5.69296
4606	4608	2	2	10805	HIGH	1	10	2.84648
4619	4621	2	2	10805	HIGH	1	10	1.89765
4639	4640	1	1	10806	HIGH	1	10	3.7953
4654	4655	1	1	10806	HIGH	1	10	1.89765
4658	4660	2	2	10805	HIGH	1	10	3.7953
4659	4660	1	1	10806	HIGH	1	10	1.89765
4675	4677	2	2	10805	HIGH	1	10	2.84648
4689	4690	1	1	10806	HIGH	1	10	1.89765
4725	4726	1	1	10806	HIGH	1	10	4.74413
4735	4736	1	1	10806	HIGH	1	10	1.89765
4736	4737	1	1	10806	HIGH	1	10	1.89765
4740	4741	1	1	10806	HIGH	1	10	2.84648
4743	4744	1	1	10806	HIGH	1	10	2.84648
4766	4767	1	1	10806	HIGH	1	10	2.84648
4770	4771	1	1	10806	HIGH	1	10	8.53943
4770	4772	2	2	10805	HIGH	1	10	2.84648
4797	4798	1	1	10806	HIGH	1	10	2.84648
4817	4819	2	2	10805	HIGH	1	10	1.89765
4840	4842	2	2	10805	HIGH	1	10	1.89765
4849	4851	2	2	10805	HIGH	1	10	6.64178
4852	4853	1	1	10806	HIGH	1	10	1.89765
4857	4858	1	1	10806	HIGH	1	10	1.89765
4861	4862	1	1	10806	HIGH	1	10	2.84648
4901	4902	1	1	10806	HIGH	1	10	9.48826
4905	4906	1	1	10806	HIGH	1	10	1.89765
4915	4916	1	1	10806	HIGH	1	10	1.89765
4925	4926	1	1	10806	HIGH	1	10	2.84648
4954	4956	2	2	10805	HIGH	1	10	2.84648
4965	4966	1	1	10806	HIGH	1	10	8.53943
4972	4973	1	1	10806	HIGH	1	10	1.89765
4991	4993	2	2	10805	HIGH	1	10	2.84648
5001	5002	1	1	10806	HIGH	1	10	1.89765
5007	5009	2	2	10805	HIGH	1	10	1.89765
5046	7097	2051	2	8756	HIGH	1	10	1.89765
5056	5058	2	2	10805	HIGH	1	10	3.7953
5065	5066	1	1	10806	HIGH	1	10	3.7953
5072	5073	1	1	10806	HIGH	1	10	1.89765
5080	5083	3	0	10804	HIGH	1	10	1.89765
5103	5105	2	2	10805	HIGH	1	10	1.89765
5115	5116	1	1	10806	HIGH	1	10	7.59061
5163	5166	3	0	10804	HIGH	1	10	2.84648
5208	5209	1	1	10806	HIGH	1	10	8.53943
5217	5219	2	2	10805	HIGH	1	10	1.89765
5255	5257	2	2	10805	HIGH	1	10	2.84648
5337	5338	1	1	10806	HIGH	1	10	1.89765
5339	5668	329	2	10478	HIGH	1	10	2.84648
5351	5669	318	0	10489	HIGH	1	10	6.64178
5371	5372	1	1	10806	HIGH	1	10	1.89765
5378	5379	1	1	10806	HIGH	1	10	1.89765
5388	5389	1	1	10806	HIGH	1	10	5.69296
5403	5405	2	2	10805	HIGH	1	10	1.89765
5406	5407	1	1	10806	HIGH	1	10	3.7953
5419	5420	1	1	10806	HIGH	1	10	6.64178
5439	5440	1	1	10806	HIGH	1	10	2.84648
5449	5450	1	1	10806	HIGH	1	10	6.64178
5451	5453	2	2	10805	HIGH	1	10	4.74413
5468	5469	1	1	10806	HIGH	1	10	1.89765
5484	5485	1	1	10806	HIGH	1	10	2.84648
5493	5495	2	2	10805	HIGH	1	10	6.64178
5528	5529	1	1	10806	HIGH	1	10	2.84648
5532	5533	1	1	10806	HIGH	1	10	1.89765
5538	5539	1	1	10806	HIGH	1	10	1.89765
5561	5562	1	1	10806	HIGH	1	10	1.89765
5562	5564	2	2	10805	HIGH	1	10	3.7953
5566	5567	1	1	10806	HIGH	1	10	1.89765
5586	5587	1	1	10806	HIGH	1	10	1.89765
5587	5588	1	1	10806	HIGH	1	10	4.74413
5615	5617	2	2	10805	HIGH	1	10	5.69296
5625	5626	1	1	10806	HIGH	1	10	1.89765
5625	5681	56	2	10751	HIGH	1	10	1.89765
5634	5636	2	2	10805	HIGH	1	10	2.84648
5656	5657	1	1	10806	HIGH	1	10	3.7953
5663	5664	1	1	10806	HIGH	1	10	1.89765
5673	5674	1	1	10806	HIGH	1	10	2.84648
5679	5708	29	2	10778	HIGH	1	10	1.89765
5680	5681	1	1	10806	HIGH	1	10	2.84648
5683	5684	1	1	10806	HIGH	1	10	2.84648
5690	5691	1	1	10806	HIGH	1	10	5.69296
5695	5696	1	1	10806	HIGH	1	10	2.84648
5712	5713	1	1	10806	HIGH	1	10	1.89765
5723	5724	1	1	10806	HIGH	1	10	1.89765
5756	5757	1	1	10806	HIGH	1	10	1.89765
5776	5777	1	1	10806	HIGH	1	10	2.84648
5781	5782	1	1	10806	HIGH	1	10	9.48826
5798	5800	2	2	10805	HIGH	1	10	1.89765
5800	5801	1	1	10806	HIGH	1	10	2.84648
5804	5805	1	1	10806	HIGH	1	10	3.7953
5805	5807	2	2	10805	HIGH	1	10	5.69296
5814	5816	2	2	10805	HIGH	1	10	1.89765
5824	5825	1	1	10806	HIGH	1	10	5.69296
5832	5833	1	1	10806	HIGH	1	10	1.89765
5901	5902	1	1	10806	HIGH	1	10	5.69296
5920	5921	1	1	10806	HIGH	1	10	2.84648
5923	5925	2	2	10805	HIGH	1	10	2.84648
5941	5942	1	1	10806	HIGH	1	10	1.89765
5952	5954	2	2	10805	HIGH	1	10	1.89765
5955	5956	1	1	10806	HIGH	1	10	1.89765
6040	6041	1	1	10806	HIGH	1	10	5.69296
6045	6047	2	2	10805	HIGH	1	10	3.7953
6060	6061	1	1	10806	HIGH	1	10	1.89765
6065	6067	2	2	10805	HIGH	1	10	3.7953
6081	6082	1	1	10806	HIGH	1	10	1.89765
6084	6085	1	1	10806	HIGH	1	10	1.89765
6089	6090	1	1	10806	HIGH	1	10	1.89765
6095	6098	3	0	10804	HIGH	1	10	8.53943
6139	6140	1	1	10806	HIGH	1	10	1.89765
6168	6169	1	1	10806	HIGH	1	10	4.74413
6171	6172	1	1	10806	HIGH	1	10	6.64178
6175	6176	1	1	10806	HIGH	1	10	8.53943
6194	6195	1	1	10806	HIGH	1	10	8.53943
6197	6198	1	1	10806	HIGH	1	10	1.89765
6221	6222	1	1	10806	HIGH	1	10	1.89765
6221	6223	2	2	10805	HIGH	1	10	4.74413
6235	6236	1	1	10806	HIGH	1	10	3.7953
6257	6258	1	1	10806	HIGH	1	10	2.84648
6259	6260	1	1	10806	HIGH	1	10	1.89765
6286	6288	2	2	10805	HIGH	1	10	1.89765
6324	6325	1	1	10806	HIGH	1	10	2.84648
6345	6347	2	2	10805	HIGH	1	10	1.89765
6349	6351	2	2	10805	HIGH	1	10	7.59061
6353	6354	1	1	10806	HIGH	1	10	1.89765
6357	6358	1	1	10806	HIGH	1	10	7.59061
6365	6367	2	2	10805	HIGH	1	10	2.84648
6370	6371	1	1	10806	HIGH	1	10	1.89765
6417	6418	1	1	10806	HIGH	1	10	1.89765
6425	6426	1	1	10806	HIGH	1	10	3.7953
6439	6440	1	1	10806	HIGH	1	10	9.48826
6439	6441	2	2	10805	HIGH	1	10	1.89765
6456	6457	1	1	10806	HIGH	1	10	5.69296
6471	6472	1	1	10806	HIGH	1	10	4.74413
6480	6481	1	1	10806	HIGH	1	10	1.89765
6488	6489	1	1	10806	HIGH	1	10	2.84648
6492	6493	1	1	10806	HIGH	1	10	2.84648
6496	6498	2	2	10805	HIGH	1	10	1.89765
6523	6524	1	1	10806	HIGH	1	10	6.64178
6582	6583	1	1	10806	HIGH	1	10	2.84648
6583	6585	2	2	10805	HIGH	1	10	2.84648
6586	6587	1	1	10806	HIGH	1	10	1.89765
6618	6620	2	2	10805	HIGH	1	10	1.89765
6626	6627	1	1	10806	HIGH	1	10	2.84648
6639	6640	1	1	10806	HIGH	1	10	8.53943
6644	6962	318	0	10489	HIGH	1	10	1.89765
6648	6649	1	1	10806	HIGH	1	10	1.89765
6653	6654	1	1	10806	HIGH	1	10	9.48826
6660	6661	1	1	10806	HIGH	1	10	6.64178
6667	6668	1	1	10806	HIGH	1	10	1.89765
6676	6677	1	1	10806	HIGH	1	10	2.84648
6683	6684	1	1	10806	HIGH	1	10	1.89765
6690	6691	1	1	10806	HIGH	1	10	1.89765
6709	6710	1	1	10806	HIGH	1	10	3.7953
6714	6715	1	1	10806	HIGH	1	10	1.89765
6717	6718	1	1	10806	HIGH	1	10	1.89765
6720	6721	1	1	10806	HIGH	1	10	3.7953
6722	6723	1	1	10806	HIGH	1	10	1.89765
6727	6728	1	1	10806	HIGH	1	10	2.84648
6749	6750	1	1	10806	HIGH	1	10	3.7953
6752	6753	1	1	10806	HIGH	1	10	5.69296
6758	6759	1	1	10806	HIGH	1	10	1.89765
6764	6765	1	1	10806	HIGH	1	10	1.89765
6781	6783	2	2	10805	HIGH	1	10	2.84648
6795	6797	2	2	10805	HIGH	1	10	4.74413
6799	6801	2	2	10805	HIGH	1	10	6.64178
6804	6805	1	1	10806	HIGH	1	10	2.84648
6811	6813	2	2	10805	HIGH	1	10	1.89765
6823	6824	1	1	10806	HIGH	1	10	2.84648
6831	6833	2	2	10805	HIGH	1	10	1.89765
6839	6840	1	1	10806	HIGH	1	10	2.84648
6847	6848	1	1	10806	HIGH	1	10	2.84648
6864	6865	1	1	10806	HIGH	1	10	2.84648
6888	6889	1	1	10806	HIGH	1	10	3.7953
6900	6901	1	1	10806	HIGH	1	10	4.74413
6917	6918	1	1	10806	HIGH	1	10	1.89765
6932	6933	1	1	10806	HIGH	1	10	1.89765
6938	6939	1	1	10806	HIGH	1	10	1.89765
6939	6940	1	1	10806	HIGH	1	10	6.64178
6939	6941	2	2	10805	HIGH	1	10	9.48826
6954	6957	3	0	10804	HIGH	1	10	2.84648
6960	6961	1	1	10806	HIGH	1	10	2.84648
6963	6964	1	1	10806	HIGH	1	10	2.84648
6966	6967	1	1	10806	HIGH	1	10	1.89765
6969	6971	2	2	10805	HIGH	1	10	2.84648
6974	6975	1	1	10806	HIGH	1	10	6.64178
6976	7344	368	2	10439	HIGH	1	10	1.89765
6977	6978	1	1	10806	HIGH	1	10	1.89765
6984	6985	1	1	10806	HIGH	1	10	1.89765
7005	7046	41	2	10766	HIGH	1	10	3.7953
7013	7015	2	2	10805	HIGH	1	10	1.89765
7018	7019	1	1	10806	HIGH	1	10	1.89765
7038	7039	1	1	10806	HIGH	1	10	1.89765
7044	7046	2	2	10805	HIGH	1	10	1.89765
7055	7057	2	2	10805	HIGH	1	10	3.7953
7060	7061	1	1	10806	HIGH	1	10	3.7953
7064	7065	1	1	10806	HIGH	1	10	7.59061
7088	7089	1	1	10806	HIGH	1	10	1.89765
7097	7100	3	0	10804	HIGH	1	10	7.59061
7125	7127	2	2	10805	HIGH	1	10	8.53943
7142	7144	2	2	10805	HIGH	1	10	1.89765
7143	7144	1	1	10806	HIGH	1	10	1.89765
7144	7145	1	1	10806	HIGH	1	10	7.59061
7152	7153	1	1	10806	HIGH	1	10	2.84648
7155	7156	1	1	10806	HIGH	1	10	1.89765
7156	7157	1	1	10806	HIGH	1	10	4.74413
7168	7169	1	1	10806	HIGH	1	10	5.69296
7178	7179	1	1	10806	HIGH	1	10	2.84648
7184	7185	1	1	10806	HIGH	1	10	1.89765
7191	7192	1	1	10806	HIGH	1	10	6.64178
7199	7200	1	1	10806	HIGH	1	10	1.89765
7200	7201	1	1	10806	HIGH	1	10	5.69296
7213	7215	2	2	10805	HIGH	1	10	8.53943
7220	7221	1	1	10806	HIGH	1	10	1.89765
7228	7229	1	1	10806	HIGH	1	10	1.89765
7262	7263	1	1	10806	HIGH	1	10	1.89765
7264	7266	2	2	10805	HIGH	1	10	7.59061
7267	7269	2	2	10805	HIGH	1	10	1.89765
7284	7285	1	1	10806	HIGH	1	10	2.84648
7299	7300	1	1	10806	HIGH	1	10	1.89765
7300	7303	3	0	10804	HIGH	1	10	1.89765
7306	7308	2	2	10805	HIGH	1	10	8.53943
7316	7317	1	1	10806	HIGH	1	10	1.89765
7321	7322	1	1	10806	HIGH	1	10	11.3859
7321	7323	2	2	10805	HIGH	1	10	1.89765
7351	7352	1	1	10806	HIGH	1	10	2.84648
7363	7364	1	1	10806	HIGH	1	10	1.89765
7371	7372	1	1	10806	HIGH	1	10	1.89765
7385	7387	2	2	10805	HIGH	1	10	4.74413
7401	7402	1	1	10806	HIGH	1	10	1.89765
7414	7415	1	1	10806	HIGH	1	10	1.89765
7461	7463	2	2	10805	HIGH	1	10	2.84648
7481	7482	1	1	10806	HIGH	1	10	2.84648
7493	7536	43	1	10764	HIGH	1	10	1.89765
7494	7921	427	1	10380	HIGH	1	10	3.7953
7509	7511	2	2	10805	HIGH	1	10	3.7953
7518	7519	1	1	10806	HIGH	1	10	1.89765
7532	7533	1	1	10806	HIGH	1	10	5.69296
7539	7541	2	2	10805	HIGH	1	10	3.7953
7545	7546	1	1	10806	HIGH	1	10	2.84648
7627	7629	2	2	10805	HIGH	1	10	1.89765
7641	7642	1	1	10806	HIGH	1	10	1.89765
7666	7667	1	1	10806	HIGH	1	10	1.89765
7725	7726	1	1	10806	HIGH	1	10	1.89765
7727	7728	1	1	10806	HIGH	1	10	3.7953
7744	7746	2	2	10805	HIGH	1	10	1.89765
7747	7748	1	1	10806	HIGH	1	10	7.59061
7756	7757	1	1	10806	HIGH	1	10	1.89765
7774	7776	2	2	10805	HIGH	1	10	3.7953
7793	7794	1	1	10806	HIGH	1	10	2.84648
7835	7836	1	1	10806	HIGH	1	10	2.84648
7845	7846	1	1	10806	HIGH	1	10	2.84648
7872	7874	2	2	10805	HIGH	1	10	1.89765
7882	7883	1	1	10806	HIGH	1	10	3.7953
7888	7889	1	1	10806	HIGH	1	10	4.74413
7894	7897	3	0	10804	HIGH	1	10	1.89765
7997	7998	1	1	10806	HIGH	1	10	1.89765
8019	8234	215	2	10592	HIGH	1	10	1.89765
8096	8098	2	2	10805	HIGH	1	10	2.84648
8135	8136	1	1	10806	HIGH	1	10	1.89765
8140	8142	2	2	10805	HIGH	1	10	2.84648
8150	8285	135	0	10672	HIGH	1	10	2.84648
8158	8160	2	2	10805	HIGH	1	10	5.69296
8164	8165	1	1	10806	HIGH	1	10	1.89765
8165	8166	1	1	10806	HIGH	1	10	2.84648
8169	8170	1	1	10806	HIGH	1	10	5.69296
8169	8274	105	0	10702	HIGH	1	10	1.89765
8183	8185	2	2	10805	HIGH	1	10	8.53943
8194	8195	1	1	10806	HIGH	1	10	2.84648
8207	8208	1	1	10806	HIGH	1	10	2.84648
8208	8209	1	1	10806	HIGH	1	10	5.69296
8220	8221	1	1	10806	HIGH	1	10	4.74413
8243	8244	1	1	10806	HIGH	1	10	2.84648
8251	8343	92	2	10715	HIGH	1	10	1.89765
8260	8261	1	1	10806	HIGH	1	10	1.89765
8269	8270	1	1	10806	HIGH	1	10	1.89765
8271	8272	1	1	10806	HIGH	1	10	1.89765
8277	8278	1	1	10806	HIGH	1	10	1.89765
8287	8289	2	2	10805	HIGH	1	10	6.64178
8299	8301	2	2	10805	HIGH	1	10	1.89765
8309	8310	1	1	10806	HIGH	1	10	1.89765
8310	8312	2	2	10805	HIGH	1	10	4.74413
8324	8325	1	1	10806	HIGH	1	10	2.84648
8327	8328	1	1	10806	HIGH	1	10	2.84648
8330	8332	2	2	10805	HIGH	1	10	6.64178
8335	8336	1	1	10806	HIGH	1	10	1.89765
8340	8341	1	1	10806	HIGH	1	10	5.69296
8347	8348	1	1	10806	HIGH	1	10	1.89765
8348	8747	399	0	10408	HIGH	1	10	3.7953
8355	8356	1	1	10806	HIGH	1	10	4.74413
8355	8357	2	2	10805	HIGH	1	10	1.89765
8360	8362	2	2	10805	HIGH	1	10	5.69296
8387	8388	1	1	10806	HIGH	1	10	1.89765
8403	8404	1	1	10806	HIGH	1	10	4.74413
8413	8414	1	1	10806	HIGH	1	10	1.89765
8419	8420	1	1	10806	HIGH	1	10	6.64178
8419	8421	2	2	10805	HIGH	1	10	1.89765
8421	8423	2	2	10805	HIGH	1	10	2.84648
8433	8435	2	2	10805	HIGH	1	10	1.89765
8470	8472	2	2	10805	HIGH	1	10	3.7953
8482	8483	1	1	10806	HIGH	1	10	1.89765
8491	8492	1	1	10806	HIGH	1	10	6.64178
8491	8493	2	2	10805	HIGH	1	10	1.89765
8494	8497	3	0	10804	HIGH	1	10	4.74413
8495	8497	2	2	10805	HIGH	1	10	2.84648
8505	8507	2	2	10805	HIGH	1	10	3.7953
8512	8514	2	2	10805	HIGH	1	10	2.84648
8524	8525	1	1	10806	HIGH	1	10	2.84648
8535	8537	2	2	10805	HIGH	1	10	1.89765
8537	8538	1	1	10806	HIGH	1	10	1.89765
8545	8546	1	1	10806	HIGH	1	10	2.84648
8555	8556	1	1	10806	HIGH	1	10	4.74413
8572	8574	2	2	10805	HIGH	1	10	1.89765
8576	8577	1	1	10806	HIGH	1	10	2.84648
8587	8588	1	1	10806	HIGH	1	10	4.74413
8600	8601	1	1	10806	HIGH	1	10	6.64178
8630	8631	1	1	10806	HIGH	1	10	1.89765
8635	8636	1	1	10806	HIGH	1	10	2.84648
8642	8643	1	1	10806	HIGH	1	10	1.89765
8663	8664	1	1	10806	HIGH	1	10	2.84648
8670	8671	1	1	10806	HIGH	1	10	2.84648
8677	8678	1	1	10806	HIGH	1	10	1.89765
8702	8704	2	2	10805	HIGH	1	10	1.89765
8710	8711	1	1	10806	HIGH	1	10	1.89765
8718	8719	1	1	10806	HIGH	1	10	2.84648
8720	8721	1	1	10806	HIGH	1	10	1.89765
8723	8724	1	1	10806	HIGH	1	10	5.69296
8729	8732	3	0	10804	HIGH	1	10	1.89765
8738	8739	1	1	10806	HIGH	1	10	9.48826
8738	8740	2	2	10805	HIGH	1	10	2.84648
8747	8749	2	2	10805	HIGH	1	10	1.89765
8764	8765	1	1	10806	HIGH	1	10	3.7953
8771	8772	1	1	10806	HIGH	1	10	1.89765
8775	8777	2	2	10805	HIGH	1	10	1.89765
8786	8787	1	1	10806	HIGH	1	10	1.89765
8787	8788	1	1	10806	HIGH	1	10	2.84648
8798	8800	2	2	10805	HIGH	1	10	2.84648
8815	8816	1	1	10806	HIGH	1	10	2.84648
8823	8824	1	1	10806	HIGH	1	10	1.89765
8831	8832	1	1	10806	HIGH	1	10	1.89765
8837	8838	1	1	10806	HIGH	1	10	1.89765
8854	8855	1	1	10806	HIGH	1	10	1.89765
8863	8864	1	1	10806	HIGH	1	10	8.53943
8884	8885	1	1	10806	HIGH	1	10	5.69296
8901	8902	1	1	10806	HIGH	1	10	4.74413
8905	8906	1	1	10806	HIGH	1	10	1.89765
8910	8998	88	1	10719	HIGH	1	10	2.84648
8913	9034	121	1	10686	HIGH	1	10	2.84648
8915	8916	1	1	10806	HIGH	1	10	5.69296
8915	8917	2	2	10805	HIGH	1	10	2.84648
8929	9011	82	1	10725	HIGH	1	10	3.7953
8940	8951	11	2	10796	HIGH	1	10	1.89765
8943	8945	2	2	10805	HIGH	1	10	1.89765
8959	8961	2	2	10805	HIGH	1	10	5.69296
8963	8964	1	1	10806	HIGH	1	10	2.84648
8966	8967	1	1	10806	HIGH	1	10	5.69296
8977	8978	1	1	10806	HIGH	1	10	1.89765
8979	9184	205	1	10602	HIGH	1	10	1.89765
9002	9004	2	2	10805	HIGH	1	10	6.64178
9010	9012	2	2	10805	HIGH	1	10	1.89765
9016	9018	2	2	10805	HIGH	1	10	3.7953
9023	9026	3	0	10804	HIGH	1	10	2.84648
9026	9028	2	2	10805	HIGH	1	10	1.89765
9036	9038	2	2	10805	HIGH	1	10	4.74413
9044	9045	1	1	10806	HIGH	1	10	2.84648
9061	9062	1	1	10806	HIGH	1	10	1.89765
9064	9065	1	1	10806	HIGH	1	10	3.7953
9067	9068	1	1	10806	HIGH	1	10	4.74413
9072	9073	1	1	10806	HIGH	1	10	4.74413
9098	9100	2	2	10805	HIGH	1	10	1.89765
9101	9102	1	1	10806	HIGH	1	10	2.84648
9124	9125	1	1	10806	HIGH	1	10	5.69296
9131	9133	2	2	10805	HIGH	1	10	2.84648
9170	9171	1	1	10806	HIGH	1	10	1.89765
9178	9179	1	1	10806	HIGH	1	10	1.89765
9182	9184	2	2	10805	HIGH	1	10	2.84648
9196	9197	1	1	10806	HIGH	1	10	1.89765
9216	9220	4	1	10803	HIGH	1	10	1.89765
9230	9231	1	1	10806	HIGH	1	10	2.84648
9235	9236	1	1	10806	HIGH	1	10	1.89765
9239	9240	1	1	10806	HIGH	1	10	1.89765
9252	9253	1	1	10806	HIGH	1	10	8.53943
9269	9271	2	2	10805	HIGH	1	10	4.74413
9281	9282	1	1	10806	HIGH	1	10	3.7953
9284	9286	2	2	10805	HIGH	1	10	6.64178
9293	9294	1	1	10806	HIGH	1	10	1.89765
9298	9299	1	1	10806	HIGH	1	10	2.84648
9301	9302	1	1	10806	HIGH	1	10	9.48826
9303	9305	2	2	10805	HIGH	1	10	1.89765
9308	9611	303	0	10504	HIGH	1	10	1.89765
9310	9615	305	2	10502	HIGH	1	10	2.84648
9320	9322	2	2	10805	HIGH	1	10	9.48826
9326	9327	1	1	10806	HIGH	1	10	1.89765
9335	9336	1	1	10806	HIGH	1	10	8.53943
9351	9590	239	2	10568	HIGH	1	10	1.89765
9360	9361	1	1	10806	HIGH	1	10	1.89765
9380	9382	2	2	10805	HIGH	1	10	3.7953
9389	9390	1	1	10806	HIGH	1	10	7.59061
9399	9400	1	1	10806	HIGH	1	10	3.7953
9403	9404	1	1	10806	HIGH	1	10	2.84648
9413	9600	187	1	10620	HIGH	1	10	1.89765
9415	9416	1	1	10806	HIGH	1	10	1.89765
9429	9430	1	1	10806	HIGH	1	10	8.53943
9429	9431	2	2	10805	HIGH	1	10	7.59061
9475	9476	1	1	10806	HIGH	1	10	1.89765
9494	9496	2	2	10805	HIGH	1	10	5.69296
9511	9512	1	1	10806	HIGH	1	10	1.89765
9527	9528	1	1	10806	HIGH	1	10	1.89765
9540	9541	1	1	10806	HIGH	1	10	1.89765
9551	9552	1	1	10806	HIGH	1	10	1.89765
9556	9557	1	1	10806	HIGH	1	10	3.7953
9558	9560	2	2	10805	HIGH	1	10	2.84648
9577	9578	1	1	10806	HIGH	1	10	3.7953
9586	9587	1	1	10806	HIGH	1	10	1.89765
9589	9590	1	1	10806	HIGH	1	10	4.74413
9602	9603	1	1	10806	HIGH	1	10	1.89765
9604	9606	2	2	10805	HIGH	1	10	1.89765
9608	9609	1	1	10806	HIGH	1	10	3.7953
9619	9620	1	1	10806	HIGH	1	10	9.48826
9622	9623	1	1	10806	HIGH	1	10	2.84648
9626	9627	1	1	10806	HIGH	1	10	1.89765
9637	9638	1	1	10806	HIGH	1	10	1.89765
9655	9656	1	1	10806	HIGH	1	10	3.7953
9656	9658	2	2	10805	HIGH	1	10	1.89765
9689	9690	1	1	10806	HIGH	1	10	2.84648
9691	9692	1	1	10806	HIGH	1	10	7.59061
9695	9697	2	2	10805	HIGH	1	10	5.69296
9701	9702	1	1	10806	HIGH	1	10	3.7953
9705	9706	1	1	10806	HIGH	1	10	1.89765
9715	9716	1	1	10806	HIGH	1	10	1.89765
9719	9721	2	2	10805	HIGH	1	10	2.84648
9726	9727	1	1	10806	HIGH	1	10	7.59061
9726	9728	2	2	10805	HIGH	1	10	7.59061
9731	9732	1	1	10806	HIGH	1	10	1.89765
9740	9742	2	2	10805	HIGH	1	10	4.74413
9747	9748	1	1	10806	HIGH	1	10	1.89765
9752	9753	1	1	10806	HIGH	1	10	1.89765
9757	9758	1	1	10806	HIGH	1	10	3.7953
9770	9771	1	1	10806	HIGH	1	10	2.84648
9779	9780	1	1	10806	HIGH	1	10	3.7953
9781	9784	3	0	10804	HIGH	1	10	5.69296
9782	9783	1	1	10806	HIGH	1	10	2.84648
9789	9790	1	1	10806	HIGH	1	10	6.64178
9799	9800	1	1	10806	HIGH	1	10	2.84648
9800	9801	1	1	10806	HIGH	1	10	8.53943
9804	9805	1	1	10806	HIGH	1	10	2.84648
9827	9903	76	1	10731	HIGH	1	10	2.84648
9832	9833	1	1	10806	HIGH	1	10	3.7953
9839	9840	1	1	10806	HIGH	1	10	3.7953
9846	9847	1	1	10806	HIGH	1	10	2.84648
9852	9853	1	1	10806	HIGH	1	10	2.84648
9863	9864	1	1	10806	HIGH	1	10	3.7953
9895	9896	1	1	10806	HIGH	1	10	1.89765
9910	9959	49	1	10758	HIGH	1	10	8.53943
9936	9937	1	1	10806	HIGH	1	10	9.48826
9936	9938	2	2	10805	HIGH	1	10	6.64178
9942	9944	2	2	10805	HIGH	1	10	5.69296
9948	9949	1	1	10806	HIGH	1	10	1.89765
9953	9955	2	2	10805	HIGH	1	10	1.89765
9969	9970	1	1	10806	HIGH	1	10	1.89765
9973	9975	2	2	10805	HIGH	1	10	3.7953
9979	9981	2	2	10805	HIGH	1	10	2.84648
10000	10001	1	1	10806	HIGH	1	10	4.74413
10007	10008	1	1	10806	HIGH	1	10	4.74413
10030	10031	1	1	10806	HIGH	1	10	1.89765
10031	10032	1	1	10806	HIGH	1	10	3.7953
10042	10043	1	1	10806	HIGH	1	10	3.7953
10059	10060	1	1	10806	HIGH	1	10	2.84648
10068	10069	1	1	10806	HIGH	1	10	8.53943
10076	10077	1	1	10806	HIGH	1	10	1.89765
10085	10086	1	1	10806	HIGH	1	10	1.89765
10104	10105	1	1	10806	HIGH	1	10	4.74413
10109	10110	1	1	10806	HIGH	1	10	1.89765
10117	10119	2	2	10805	HIGH	1	10	1.89765
10128	10129	1	1	10806	HIGH	1	10	1.89765
10139	10141	2	2	10805	HIGH	1	10	4.74413
10143	10144	1	1	10806	HIGH	1	10	1.89765
10164	10165	1	1	10806	HIGH	1	10	1.89765
10164	10166	2	2	10805	HIGH	1	10	5.69296
10180	10181	1	1	10806	HIGH	1	10	1.89765
10196	10197	1	1	10806	HIGH	1	10	3.7953
10204	10205	1	1	10806	HIGH	1	10	1.89765
10209	10211	2	2	10805	HIGH	1	10	9.48826
10217	10218	1	1	10806	HIGH	1	10	2.84648
10225	10226	1	1	10806	HIGH	1	10	1.89765
10234	10235	1	1	10806	HIGH	1	10	1.89765
10253	10254	1	1	10806	HIGH	1	10	2.84648
10265	10267	2	2	10805	HIGH	1	10	7.59061
10273	10274	1	1	10806	HIGH	1	10	1.89765
10286	10287	1	1	10806	HIGH	1	10	1.89765
10288	10291	3	0	10804	HIGH	1	10	3.7953
10296	10299	3	0	10804	HIGH	1	10	1.89765
10302	10303	1	1	10806	HIGH	1	10	1.89765
10304	10305	1	1	10806	HIGH	1	10	2.84648
10304	10306	2	2	10805	HIGH	1	10	2.84648
10341	10342	1	1	10806	HIGH	1	10	4.74413
10372	10373	1	1	10806	HIGH	1	10	1.89765
10385	10387	2	2	10805	HIGH	1	10	1.89765
10419	10420	1	1	10806	HIGH	1	10	1.89765
10422	10423	1	1	10806	HIGH	1	10	4.74413
10424	10425	1	1	10806	HIGH	1	10	1.89765
10426	10427	1	1	10806	HIGH	1	10	1.89765
10431	10433	2	2	10805	HIGH	1	10	3.7953
10443	10444	1	1	10806	HIGH	1	10	1.89765
10447	10448	1	1	10806	HIGH	1	10	2.84648
10454	10456	2	2	10805	HIGH	1	10	1.89765
10487	10489	2	2	10805	HIGH	1	10	1.89765
10505	10506	1	1	10806	HIGH	1	10	1.89765
10548	10550	2	2	10805	HIGH	1	10	2.84648
10554	10555	1	1	10806	HIGH	1	10	2.84648
10566	10567	1	1	10806	HIGH	1	10	1.89765
10579	10580	1	1	10806	HIGH	1	10	4.74413
10601	10602	1	1	10806	HIGH	1	10	3.7953
10617	10618	1	1	10806	HIGH	1	10	3.7953
10639	10641	2	2	10805	HIGH	1	10	1.89765
10665	10666	1	1	10806	HIGH	1	10	1.89765
10667	10668	1	1	10806	HIGH	1	10	1.89765
10677	10678	1	1	10806	HIGH	1	10	9.48826
10677	10679	2	2	10805	HIGH	1	10	1.89765
10692	10694	2	2	10805	HIGH	1	10	1.89765
10711	10712	1	1	10806	HIGH	1	10	1.89765
10714	10715	1	1	10806	HIGH	1	10	2.84648
97	98	1	1	10806	HIGH	1	11	2.41824
177	178	1	1	10806	HIGH	1	11	2.41824
186	6697	6511	1	4296	HIGH	1	11	2.41824
245	246	1	1	10806	HIGH	1	11	2.41824
262	263	1	1	10806	HIGH	1	11	4.83648
271	272	1	1	10806	HIGH	1	11	6.04561
275	470	195	0	10612	HIGH	1	11	3.62736
311	312	1	1	10806	HIGH	1	11	2.41824
320	321	1	1	10806	HIGH	1	11	3.62736
321	322	1	1	10806	HIGH	1	11	4.83648
325	326	1	1	10806	HIGH	1	11	8.46385
325	327	2	2	10805	HIGH	1	11	2.41824
340	342	2	2	10805	HIGH	1	11	2.41824
341	342	1	1	10806	HIGH	1	11	3.62736
343	345	2	2	10805	HIGH	1	11	2.41824
348	349	1	1	10806	HIGH	1	11	3.62736
350	474	124	1	10683	HIGH	1	11	2.41824
359	474	115	1	10692	HIGH	1	11	4.83648
361	362	1	1	10806	HIGH	1	11	10.8821
384	385	1	1	10806	HIGH	1	11	3.62736
400	401	1	1	10806	HIGH	1	11	6.04561
403	404	1	1	10806	HIGH	1	11	2.41824
409	410	1	1	10806	HIGH	1	11	2.41824
410	412	2	2	10805	HIGH	1	11	2.41824
419	421	2	2	10805	HIGH	1	11	3.62736
421	496	75	0	10732	HIGH	1	11	3.62736
457	460	3	0	10804	HIGH	1	11	6.04561
474	476	2	2	10805	HIGH	1	11	2.41824
490	491	1	1	10806	HIGH	1	11	3.62736
493	494	1	1	10806	HIGH	1	11	2.41824
539	540	1	1	10806	HIGH	1	11	6.04561
544	545	1	1	10806	HIGH	1	11	4.83648
558	559	1	1	10806	HIGH	1	11	2.41824
598	600	2	2	10805	HIGH	1	11	2.41824
630	631	1	1	10806	HIGH	1	11	2.41824
680	682	2	2	10805	HIGH	1	11	2.41824
684	685	1	1	10806	HIGH	1	11	3.62736
699	701	2	2	10805	HIGH	1	11	2.41824
720	721	1	1	10806	HIGH	1	11	2.41824
728	754	26	2	10781	HIGH	1	11	3.62736
771	773	2	2	10805	HIGH	1	11	3.62736
781	782	1	1	10806	HIGH	1	11	2.41824
788	789	1	1	10806	HIGH	1	11	8.46385
806	807	1	1	10806	HIGH	1	11	2.41824
810	812	2	2	10805	HIGH	1	11	2.41824
816	817	1	1	10806	HIGH	1	11	2.41824
817	819	2	2	10805	HIGH	1	11	4.83648
824	826	2	2	10805	HIGH	1	11	2.41824
841	842	1	1	10806	HIGH	1	11	2.41824
845	846	1	1	10806	HIGH	1	11	3.62736
856	858	2	2	10805	HIGH	1	11	7.25473
874	875	1	1	10806	HIGH	1	11	3.62736
874	2456	1582	1	9225	HIGH	1	11	2.41824
881	884	3	0	10804	HIGH	1	11	2.41824
899	900	1	1	10806	HIGH	1	11	2.41824
905	907	2	2	10805	HIGH	1	11	4.83648
926	928	2	2	10805	HIGH	1	11	7.25473
934	936	2	2	10805	HIGH	1	11	12.0912
962	963	1	1	10806	HIGH	1	11	2.41824
988	989	1	1	10806	HIGH	1	11	2.41824
996	1596	600	0	10207	HIGH	1	11	2.41824
1000	1002	2	2	10805	HIGH	1	11	2.41824
1011	1012	1	1	10806	HIGH	1	11	2.41824
1027	1028	1	1	10806	HIGH	1	11	3.62736
1027	1029	2	2	10805	HIGH	1	11	2.41824
1034	1035	1	1	10806	HIGH	1	11	2.41824
1124	1125	1	1	10806	HIGH	1	11	3.62736
1168	1170	2	2	10805	HIGH	1	11	2.41824
1197	1198	1	1	10806	HIGH	1	11	4.83648
1229	1230	1	1	10806	HIGH	1	11	3.62736
1242	1244	2	2	10805	HIGH	1	11	4.83648
1252	1254	2	2	10805	HIGH	1	11	3.62736
1277	1278	1	1	10806	HIGH	1	11	4.83648
1281	1282	1	1	10806	HIGH	1	11	2.41824
1291	1292	1	1	10806	HIGH	1	11	3.62736
1303	1304	1	1	10806	HIGH	1	11	4.83648
1306	1307	1	1	10806	HIGH	1	11	2.41824
1342	1343	1	1	10806	HIGH	1	11	2.41824
1390	1393	3	0	10804	HIGH	1	11	2.41824
1392	1393	1	1	10806	HIGH	1	11	2.41824
1423	1424	1	1	10806	HIGH	1	11	2.41824
1446	1448	2	2	10805	HIGH	1	11	3.62736
1455	1563	108	0	10699	HIGH	1	11	6.04561
1471	1472	1	1	10806	HIGH	1	11	2.41824
1515	1516	1	1	10806	HIGH	1	11	2.41824
1522	1523	1	1	10806	HIGH	1	11	2.41824
1543	1545	2	2	10805	HIGH	1	11	2.41824
1597	1598	1	1	10806	HIGH	1	11	2.41824
1597	1599	2	2	10805	HIGH	1	11	2.41824
1618	1619	1	1	10806	HIGH	1	11	9.67297
1625	1626	1	1	10806	HIGH	1	11	3.62736
1627	1628	1	1	10806	HIGH	1	11	7.25473
1638	1639	1	1	10806	HIGH	1	11	3.62736
1657	1658	1	1	10806	HIGH	1	11	8.46385
1690	1691	1	1	10806	HIGH	1	11	7.25473
1707	1908	201	0	10606	HIGH	1	11	3.62736
1749	1750	1	1	10806	HIGH	1	11	3.62736
1769	1770	1	1	10806	HIGH	1	11	2.41824
1771	1773	2	2	10805	HIGH	1	11	8.46385
1810	1811	1	1	10806	HIGH	1	11	2.41824
1822	1824	2	2	10805	HIGH	1	11	2.41824
1828	1829	1	1	10806	HIGH	1	11	3.62736
1833	1835	2	2	10805	HIGH	1	11	2.41824
1834	1835	1	1	10806	HIGH	1	11	3.62736
1854	1855	1	1	10806	HIGH	1	11	4.83648
1880	1882	2	2	10805	HIGH	1	11	2.41824
1887	1889	2	2	10805	HIGH	1	11	2.41824
1899	1901	2	2	10805	HIGH	1	11	2.41824
1926	1927	1	1	10806	HIGH	1	11	3.62736
1936	1938	2	2	10805	HIGH	1	11	2.41824
1953	1955	2	2	10805	HIGH	1	11	2.41824
1964	1990	26	2	10781	HIGH	1	11	2.41824
1998	1999	1	1	10806	HIGH	1	11	2.41824
2033	2034	1	1	10806	HIGH	1	11	3.62736
2052	2053	1	1	10806	HIGH	1	11	2.41824
2056	2057	1	1	10806	HIGH	1	11	2.41824
2061	2062	1	1	10806	HIGH	1	11	2.41824
2075	2076	1	1	10806	HIGH	1	11	12.0912
2091	2092	1	1	10806	HIGH	1	11	12.0912
2112	2113	1	1	10806	HIGH	1	11	3.62736
2122	2123	1	1	10806	HIGH	1	11	4.83648
2130	2131	1	1	10806	HIGH	1	11	2.41824
2149	2150	1	1	10806	HIGH	1	11	8.46385
2149	2248	99	0	10708	HIGH	1	11	2.41824
2158	2159	1	1	10806	HIGH	1	11	2.41824
2165	2166	1	1	10806	HIGH	1	11	2.41824
2169	2170	1	1	10806	HIGH	1	11	3.62736
2181	2234	53	2	10754	HIGH	1	11	2.41824
2185	2186	1	1	10806	HIGH	1	11	2.41824
2199	2200	1	1	10806	HIGH	1	11	3.62736
2247	2248	1	1	10806	HIGH	1	11	6.04561
2256	2258	2	2	10805	HIGH	1	11	2.41824
2278	2279	1	1	10806	HIGH	1	11	4.83648
2282	2284	2	2	10805	HIGH	1	11	2.41824
2315	2317	2	2	10805	HIGH	1	11	2.41824
2318	2319	1	1	10806	HIGH	1	11	8.46385
2318	2320	2	2	10805	HIGH	1	11	2.41824
2335	2336	1	1	10806	HIGH	1	11	6.04561
2344	2345	1	1	10806	HIGH	1	11	2.41824
2392	2394	2	2	10805	HIGH	1	11	3.62736
2403	2404	1	1	10806	HIGH	1	11	3.62736
2408	2410	2	2	10805	HIGH	1	11	6.04561
2444	2602	158	2	10649	HIGH	1	11	8.46385
2444	2603	159	0	10648	HIGH	1	11	12.0912
2448	2449	1	1	10806	HIGH	1	11	7.25473
2480	2481	1	1	10806	HIGH	1	11	3.62736
2514	2515	1	1	10806	HIGH	1	11	2.41824
2514	2516	2	2	10805	HIGH	1	11	2.41824
2538	2539	1	1	10806	HIGH	1	11	10.8821
2546	2659	113	2	10694	HIGH	1	11	2.41824
2551	2553	2	2	10805	HIGH	1	11	4.83648
2570	2571	1	1	10806	HIGH	1	11	3.62736
2600	2601	1	1	10806	HIGH	1	11	10.8821
2614	2617	3	0	10804	HIGH	1	11	4.83648
2631	2632	1	1	10806	HIGH	1	11	3.62736
2635	2636	1	1	10806	HIGH	1	11	2.41824
2636	2637	1	1	10806	HIGH	1	11	3.62736
2666	2667	1	1	10806	HIGH	1	11	7.25473
2678	2679	1	1	10806	HIGH	1	11	2.41824
2757	2758	1	1	10806	HIGH	1	11	2.41824
2766	2767	1	1	10806	HIGH	1	11	6.04561
2766	2768	2	2	10805	HIGH	1	11	6.04561
2772	2773	1	1	10806	HIGH	1	11	2.41824
2781	2783	2	2	10805	HIGH	1	11	4.83648
2800	2801	1	1	10806	HIGH	1	11	2.41824
2821	2822	1	1	10806	HIGH	1	11	2.41824
2831	2832	1	1	10806	HIGH	1	11	2.41824
2832	2833	1	1	10806	HIGH	1	11	2.41824
2833	2834	1	1	10806	HIGH	1	11	3.62736
2853	2854	1	1	10806	HIGH	1	11	3.62736
2878	2879	1	1	10806	HIGH	1	11	2.41824
2883	2884	1	1	10806	HIGH	1	11	7.25473
2900	2902	2	2	10805	HIGH	1	11	7.25473
2908	2909	1	1	10806	HIGH	1	11	2.41824
2926	2928	2	2	10805	HIGH	1	11	2.41824
2974	2975	1	1	10806	HIGH	1	11	2.41824
2981	2982	1	1	10806	HIGH	1	11	2.41824
3001	3003	2	2	10805	HIGH	1	11	3.62736
3016	3017	1	1	10806	HIGH	1	11	3.62736
3019	3322	303	0	10504	HIGH	1	11	2.41824
3027	3028	1	1	10806	HIGH	1	11	2.41824
3066	3068	2	2	10805	HIGH	1	11	2.41824
3070	3072	2	2	10805	HIGH	1	11	4.83648
3081	3082	1	1	10806	HIGH	1	11	2.41824
3095	3096	1	1	10806	HIGH	1	11	10.8821
3097	3295	198	0	10609	HIGH	1	11	2.41824
3101	3102	1	1	10806	HIGH	1	11	2.41824
3101	3103	2	2	10805	HIGH	1	11	3.62736
3110	3112	2	2	10805	HIGH	1	11	4.83648
3125	3126	1	1	10806	HIGH	1	11	4.83648
3125	3127	2	2	10805	HIGH	1	11	2.41824
3126	3127	1	1	10806	HIGH	1	11	6.04561
3131	3132	1	1	10806	HIGH	1	11	3.62736
3148	3149	1	1	10806	HIGH	1	11	6.04561
3165	3166	1	1	10806	HIGH	1	11	7.25473
3172	3174	2	2	10805	HIGH	1	11	3.62736
3197	3198	1	1	10806	HIGH	1	11	2.41824
3200	3201	1	1	10806	HIGH	1	11	3.62736
3209	3210	1	1	10806	HIGH	1	11	3.62736
3217	3218	1	1	10806	HIGH	1	11	2.41824
3225	3226	1	1	10806	HIGH	1	11	10.8821
3250	3251	1	1	10806	HIGH	1	11	3.62736
3254	3255	1	1	10806	HIGH	1	11	2.41824
3279	3501	222	0	10585	HIGH	1	11	2.41824
3280	3281	1	1	10806	HIGH	1	11	8.46385
3292	3294	2	2	10805	HIGH	1	11	2.41824
3298	3299	1	1	10806	HIGH	1	11	2.41824
3308	3309	1	1	10806	HIGH	1	11	2.41824
3341	3342	1	1	10806	HIGH	1	11	7.25473
3367	3369	2	2	10805	HIGH	1	11	4.83648
3402	3403	1	1	10806	HIGH	1	11	2.41824
3427	3428	1	1	10806	HIGH	1	11	2.41824
3428	3429	1	1	10806	HIGH	1	11	2.41824
3431	3432	1	1	10806	HIGH	1	11	3.62736
3435	3437	2	2	10805	HIGH	1	11	2.41824
3438	3439	1	1	10806	HIGH	1	11	2.41824
3454	3455	1	1	10806	HIGH	1	11	4.83648
3462	3463	1	1	10806	HIGH	1	11	4.83648
3496	3497	1	1	10806	HIGH	1	11	3.62736
3502	3503	1	1	10806	HIGH	1	11	4.83648
3510	3512	2	2	10805	HIGH	1	11	2.41824
3531	3532	1	1	10806	HIGH	1	11	3.62736
3547	3548	1	1	10806	HIGH	1	11	2.41824
3557	3559	2	2	10805	HIGH	1	11	2.41824
3569	3571	2	2	10805	HIGH	1	11	3.62736
3609	3610	1	1	10806	HIGH	1	11	2.41824
3611	6023	2412	0	8395	HIGH	1	11	2.41824
3633	3634	1	1	10806	HIGH	1	11	4.83648
3637	3640	3	0	10804	HIGH	1	11	3.62736
3688	3689	1	1	10806	HIGH	1	11	4.83648
3693	3694	1	1	10806	HIGH	1	11	2.41824
3714	3716	2	2	10805	HIGH	1	11	3.62736
3741	3743	2	2	10805	HIGH	1	11	2.41824
3743	3744	1	1	10806	HIGH	1	11	2.41824
3750	3751	1	1	10806	HIGH	1	11	3.62736
3754	3757	3	0	10804	HIGH	1	11	2.41824
3770	3771	1	1	10806	HIGH	1	11	3.62736
3772	3773	1	1	10806	HIGH	1	11	3.62736
3790	3791	1	1	10806	HIGH	1	11	6.04561
3808	3809	1	1	10806	HIGH	1	11	2.41824
3813	3814	1	1	10806	HIGH	1	11	3.62736
3820	3821	1	1	10806	HIGH	1	11	2.41824
3823	3824	1	1	10806	HIGH	1	11	2.41824
3824	3825	1	1	10806	HIGH	1	11	3.62736
3841	3843	2	2	10805	HIGH	1	11	3.62736
3844	3845	1	1	10806	HIGH	1	11	6.04561
3887	3888	1	1	10806	HIGH	1	11	4.83648
3896	3898	2	2	10805	HIGH	1	11	6.04561
3921	3922	1	1	10806	HIGH	1	11	3.62736
3947	3948	1	1	10806	HIGH	1	11	4.83648
3957	3958	1	1	10806	HIGH	1	11	3.62736
3966	3967	1	1	10806	HIGH	1	11	6.04561
3986	3989	3	0	10804	HIGH	1	11	2.41824
3995	3997	2	2	10805	HIGH	1	11	3.62736
4017	4018	1	1	10806	HIGH	1	11	3.62736
4047	4048	1	1	10806	HIGH	1	11	2.41824
4099	4100	1	1	10806	HIGH	1	11	2.41824
4105	4106	1	1	10806	HIGH	1	11	2.41824
4112	4114	2	2	10805	HIGH	1	11	2.41824
4142	4143	1	1	10806	HIGH	1	11	2.41824
4163	4164	1	1	10806	HIGH	1	11	2.41824
4185	4186	1	1	10806	HIGH	1	11	3.62736
4191	4194	3	0	10804	HIGH	1	11	3.62736
4196	4199	3	0	10804	HIGH	1	11	2.41824
4198	4199	1	1	10806	HIGH	1	11	3.62736
4213	4214	1	1	10806	HIGH	1	11	4.83648
4228	4229	1	1	10806	HIGH	1	11	2.41824
4261	4263	2	2	10805	HIGH	1	11	3.62736
4278	4279	1	1	10806	HIGH	1	11	2.41824
4282	4283	1	1	10806	HIGH	1	11	8.46385
4312	4313	1	1	10806	HIGH	1	11	3.62736
4335	4336	1	1	10806	HIGH	1	11	2.41824
4335	4337	2	2	10805	HIGH	1	11	2.41824
4350	4351	1	1	10806	HIGH	1	11	2.41824
4356	4357	1	1	10806	HIGH	1	11	2.41824
4359	4360	1	1	10806	HIGH	1	11	8.46385
4382	4383	1	1	10806	HIGH	1	11	2.41824
4428	4429	1	1	10806	HIGH	1	11	2.41824
4465	4466	1	1	10806	HIGH	1	11	3.62736
4470	4471	1	1	10806	HIGH	1	11	8.46385
4510	4513	3	0	10804	HIGH	1	11	4.83648
4556	4595	39	0	10768	HIGH	1	11	2.41824
4560	4562	2	2	10805	HIGH	1	11	2.41824
4566	4567	1	1	10806	HIGH	1	11	7.25473
4575	4576	1	1	10806	HIGH	1	11	2.41824
4581	4584	3	0	10804	HIGH	1	11	2.41824
4606	4607	1	1	10806	HIGH	1	11	4.83648
4639	4640	1	1	10806	HIGH	1	11	2.41824
4653	4654	1	1	10806	HIGH	1	11	2.41824
4658	4660	2	2	10805	HIGH	1	11	2.41824
4665	4667	2	2	10805	HIGH	1	11	2.41824
4666	4668	2	2	10805	HIGH	1	11	2.41824
4672	4673	1	1	10806	HIGH	1	11	2.41824
4711	4713	2	2	10805	HIGH	1	11	8.46385
4716	4717	1	1	10806	HIGH	1	11	2.41824
4725	4726	1	1	10806	HIGH	1	11	3.62736
4728	4729	1	1	10806	HIGH	1	11	2.41824
4740	4741	1	1	10806	HIGH	1	11	3.62736
4749	4750	1	1	10806	HIGH	1	11	2.41824
4754	4755	1	1	10806	HIGH	1	11	3.62736
4768	4769	1	1	10806	HIGH	1	11	2.41824
4770	4771	1	1	10806	HIGH	1	11	3.62736
4770	4772	2	2	10805	HIGH	1	11	8.46385
4800	4801	1	1	10806	HIGH	1	11	2.41824
4849	4851	2	2	10805	HIGH	1	11	2.41824
4852	4853	1	1	10806	HIGH	1	11	2.41824
4901	4903	2	2	10805	HIGH	1	11	3.62736
4919	4921	2	2	10805	HIGH	1	11	2.41824
4954	4956	2	2	10805	HIGH	1	11	4.83648
4981	4982	1	1	10806	HIGH	1	11	2.41824
4991	4993	2	2	10805	HIGH	1	11	3.62736
5001	5002	1	1	10806	HIGH	1	11	2.41824
5008	5009	1	1	10806	HIGH	1	11	2.41824
5035	5036	1	1	10806	HIGH	1	11	6.04561
5041	5042	1	1	10806	HIGH	1	11	3.62736
5043	5044	1	1	10806	HIGH	1	11	2.41824
5044	5046	2	2	10805	HIGH	1	11	2.41824
5052	5054	2	2	10805	HIGH	1	11	2.41824
5081	5083	2	2	10805	HIGH	1	11	6.04561
5103	5105	2	2	10805	HIGH	1	11	3.62736
5105	5106	1	1	10806	HIGH	1	11	2.41824
5108	5109	1	1	10806	HIGH	1	11	2.41824
5115	5116	1	1	10806	HIGH	1	11	2.41824
5141	5142	1	1	10806	HIGH	1	11	2.41824
5152	5153	1	1	10806	HIGH	1	11	2.41824
5163	5166	3	0	10804	HIGH	1	11	2.41824
5167	5168	1	1	10806	HIGH	1	11	2.41824
5208	5209	1	1	10806	HIGH	1	11	4.83648
5231	5232	1	1	10806	HIGH	1	11	4.83648
5290	5293	3	0	10804	HIGH	1	11	3.62736
5337	5338	1	1	10806	HIGH	1	11	2.41824
5347	5668	321	0	10486	HIGH	1	11	3.62736
5363	5364	1	1	10806	HIGH	1	11	4.83648
5371	5372	1	1	10806	HIGH	1	11	3.62736
5378	5379	1	1	10806	HIGH	1	11	8.46385
5388	5389	1	1	10806	HIGH	1	11	6.04561
5402	5403	1	1	10806	HIGH	1	11	2.41824
5406	5407	1	1	10806	HIGH	1	11	2.41824
5428	5429	1	1	10806	HIGH	1	11	2.41824
5443	5444	1	1	10806	HIGH	1	11	3.62736
5449	5450	1	1	10806	HIGH	1	11	4.83648
5471	5472	1	1	10806	HIGH	1	11	3.62736
5478	5480	2	2	10805	HIGH	1	11	2.41824
5503	5505	2	2	10805	HIGH	1	11	3.62736
5522	5523	1	1	10806	HIGH	1	11	2.41824
5528	5529	1	1	10806	HIGH	1	11	3.62736
5532	5533	1	1	10806	HIGH	1	11	2.41824
5541	5542	1	1	10806	HIGH	1	11	2.41824
5549	5550	1	1	10806	HIGH	1	11	3.62736
5561	5562	1	1	10806	HIGH	1	11	2.41824
5569	5570	1	1	10806	HIGH	1	11	2.41824
5576	5577	1	1	10806	HIGH	1	11	2.41824
5605	5606	1	1	10806	HIGH	1	11	2.41824
5615	5617	2	2	10805	HIGH	1	11	3.62736
5621	5622	1	1	10806	HIGH	1	11	2.41824
5627	5661	34	1	10773	HIGH	1	11	2.41824
5631	5632	1	1	10806	HIGH	1	11	2.41824
5656	5657	1	1	10806	HIGH	1	11	6.04561
5683	5684	1	1	10806	HIGH	1	11	2.41824
5690	5691	1	1	10806	HIGH	1	11	6.04561
5712	5713	1	1	10806	HIGH	1	11	4.83648
5716	5717	1	1	10806	HIGH	1	11	3.62736
5723	5724	1	1	10806	HIGH	1	11	2.41824
5742	5743	1	1	10806	HIGH	1	11	7.25473
5745	5746	1	1	10806	HIGH	1	11	2.41824
5756	5757	1	1	10806	HIGH	1	11	2.41824
5781	5782	1	1	10806	HIGH	1	11	4.83648
5798	5800	2	2	10805	HIGH	1	11	4.83648
5800	5801	1	1	10806	HIGH	1	11	3.62736
5803	5805	2	2	10805	HIGH	1	11	2.41824
5805	5807	2	2	10805	HIGH	1	11	10.8821
5809	5810	1	1	10806	HIGH	1	11	2.41824
5824	5825	1	1	10806	HIGH	1	11	4.83648
5903	5904	1	1	10806	HIGH	1	11	2.41824
5944	5945	1	1	10806	HIGH	1	11	6.04561
5952	5954	2	2	10805	HIGH	1	11	2.41824
5979	5981	2	2	10805	HIGH	1	11	2.41824
6045	6047	2	2	10805	HIGH	1	11	6.04561
6074	6075	1	1	10806	HIGH	1	11	3.62736
6081	6082	1	1	10806	HIGH	1	11	3.62736
6095	6098	3	0	10804	HIGH	1	11	4.83648
6108	6109	1	1	10806	HIGH	1	11	2.41824
6130	6132	2	2	10805	HIGH	1	11	2.41824
6150	6151	1	1	10806	HIGH	1	11	4.83648
6161	6162	1	1	10806	HIGH	1	11	2.41824
6171	6172	1	1	10806	HIGH	1	11	2.41824
6175	6176	1	1	10806	HIGH	1	11	7.25473
6194	6195	1	1	10806	HIGH	1	11	7.25473
6210	6211	1	1	10806	HIGH	1	11	3.62736
6212	6213	1	1	10806	HIGH	1	11	2.41824
6217	6220	3	0	10804	HIGH	1	11	2.41824
6220	6221	1	1	10806	HIGH	1	11	2.41824
6227	6229	2	2	10805	HIGH	1	11	2.41824
6255	6256	1	1	10806	HIGH	1	11	2.41824
6278	6280	2	2	10805	HIGH	1	11	10.8821
6293	6294	1	1	10806	HIGH	1	11	2.41824
6298	6299	1	1	10806	HIGH	1	11	4.83648
6306	6308	2	2	10805	HIGH	1	11	3.62736
6340	6341	1	1	10806	HIGH	1	11	2.41824
6349	6351	2	2	10805	HIGH	1	11	9.67297
6356	6838	482	2	10325	HIGH	1	11	2.41824
6357	6358	1	1	10806	HIGH	1	11	2.41824
6365	6367	2	2	10805	HIGH	1	11	2.41824
6371	6373	2	2	10805	HIGH	1	11	2.41824
6404	6405	1	1	10806	HIGH	1	11	2.41824
6423	6424	1	1	10806	HIGH	1	11	3.62736
6430	6431	1	1	10806	HIGH	1	11	2.41824
6439	6440	1	1	10806	HIGH	1	11	4.83648
6439	6441	2	2	10805	HIGH	1	11	3.62736
6454	6455	1	1	10806	HIGH	1	11	2.41824
6456	6457	1	1	10806	HIGH	1	11	8.46385
6471	6472	1	1	10806	HIGH	1	11	4.83648
6474	6475	1	1	10806	HIGH	1	11	3.62736
6480	6481	1	1	10806	HIGH	1	11	4.83648
6496	6498	2	2	10805	HIGH	1	11	3.62736
6507	6509	2	2	10805	HIGH	1	11	7.25473
6523	6524	1	1	10806	HIGH	1	11	6.04561
6580	6581	1	1	10806	HIGH	1	11	3.62736
6582	6583	1	1	10806	HIGH	1	11	2.41824
6583	6585	2	2	10805	HIGH	1	11	2.41824
6599	6600	1	1	10806	HIGH	1	11	2.41824
6626	6627	1	1	10806	HIGH	1	11	2.41824
6634	6635	1	1	10806	HIGH	1	11	2.41824
6639	6640	1	1	10806	HIGH	1	11	12.0912
6645	6646	1	1	10806	HIGH	1	11	3.62736
6653	6654	1	1	10806	HIGH	1	11	4.83648
6660	6661	1	1	10806	HIGH	1	11	4.83648
6685	6686	1	1	10806	HIGH	1	11	2.41824
6688	6689	1	1	10806	HIGH	1	11	3.62736
6690	6691	1	1	10806	HIGH	1	11	2.41824
6709	6710	1	1	10806	HIGH	1	11	7.25473
6720	6721	1	1	10806	HIGH	1	11	2.41824
6722	6723	1	1	10806	HIGH	1	11	2.41824
6727	6728	1	1	10806	HIGH	1	11	3.62736
6751	6752	1	1	10806	HIGH	1	11	2.41824
6752	6753	1	1	10806	HIGH	1	11	7.25473
6764	6765	1	1	10806	HIGH	1	11	3.62736
6781	6783	2	2	10805	HIGH	1	11	4.83648
6798	6799	1	1	10806	HIGH	1	11	2.41824
6799	6800	1	1	10806	HIGH	1	11	9.67297
6799	6801	2	2	10805	HIGH	1	11	6.04561
6803	6805	2	2	10805	HIGH	1	11	2.41824
6805	6806	1	1	10806	HIGH	1	11	2.41824
6809	6812	3	0	10804	HIGH	1	11	3.62736
6813	6814	1	1	10806	HIGH	1	11	2.41824
6823	6824	1	1	10806	HIGH	1	11	3.62736
6831	6833	2	2	10805	HIGH	1	11	2.41824
6839	6840	1	1	10806	HIGH	1	11	7.25473
6864	6865	1	1	10806	HIGH	1	11	2.41824
6867	6868	1	1	10806	HIGH	1	11	3.62736
6888	6889	1	1	10806	HIGH	1	11	3.62736
6890	6891	1	1	10806	HIGH	1	11	2.41824
6900	6901	1	1	10806	HIGH	1	11	6.04561
6932	6933	1	1	10806	HIGH	1	11	3.62736
6932	6934	2	2	10805	HIGH	1	11	3.62736
6939	6940	1	1	10806	HIGH	1	11	8.46385
6939	6941	2	2	10805	HIGH	1	11	2.41824
6960	6961	1	1	10806	HIGH	1	11	3.62736
6961	9031	2070	0	8737	HIGH	1	11	2.41824
6974	6975	1	1	10806	HIGH	1	11	7.25473
6999	7000	1	1	10806	HIGH	1	11	2.41824
7005	7046	41	2	10766	HIGH	1	11	8.46385
7039	7041	2	2	10805	HIGH	1	11	2.41824
7055	7057	2	2	10805	HIGH	1	11	2.41824
7060	7061	1	1	10806	HIGH	1	11	4.83648
7064	7065	1	1	10806	HIGH	1	11	6.04561
7097	7100	3	0	10804	HIGH	1	11	3.62736
7125	7127	2	2	10805	HIGH	1	11	6.04561
7143	7144	1	1	10806	HIGH	1	11	2.41824
7144	7145	1	1	10806	HIGH	1	11	7.25473
7152	7153	1	1	10806	HIGH	1	11	2.41824
7156	7157	1	1	10806	HIGH	1	11	3.62736
7159	7160	1	1	10806	HIGH	1	11	2.41824
7165	7166	1	1	10806	HIGH	1	11	3.62736
7168	7169	1	1	10806	HIGH	1	11	9.67297
7178	7179	1	1	10806	HIGH	1	11	2.41824
7200	7201	1	1	10806	HIGH	1	11	2.41824
7213	7215	2	2	10805	HIGH	1	11	4.83648
7217	7219	2	2	10805	HIGH	1	11	2.41824
7220	7221	1	1	10806	HIGH	1	11	2.41824
7248	7250	2	2	10805	HIGH	1	11	3.62736
7263	7264	1	1	10806	HIGH	1	11	3.62736
7264	7266	2	2	10805	HIGH	1	11	2.41824
7300	7303	3	0	10804	HIGH	1	11	2.41824
7306	7308	2	2	10805	HIGH	1	11	6.04561
7321	7322	1	1	10806	HIGH	1	11	2.41824
7359	7360	1	1	10806	HIGH	1	11	2.41824
7385	7387	2	2	10805	HIGH	1	11	3.62736
7401	7402	1	1	10806	HIGH	1	11	2.41824
7414	7415	1	1	10806	HIGH	1	11	2.41824
7481	7482	1	1	10806	HIGH	1	11	4.83648
7486	7487	1	1	10806	HIGH	1	11	3.62736
7503	7505	2	2	10805	HIGH	1	11	3.62736
7509	7511	2	2	10805	HIGH	1	11	2.41824
7532	7533	1	1	10806	HIGH	1	11	8.46385
7539	7541	2	2	10805	HIGH	1	11	3.62736
7545	7546	1	1	10806	HIGH	1	11	4.83648
7549	7550	1	1	10806	HIGH	1	11	7.25473
7564	9307	1743	0	9064	HIGH	1	11	2.41824
7594	7596	2	2	10805	HIGH	1	11	2.41824
7648	7649	1	1	10806	HIGH	1	11	2.41824
7658	7660	2	2	10805	HIGH	1	11	2.41824
7680	7681	1	1	10806	HIGH	1	11	2.41824
7744	7746	2	2	10805	HIGH	1	11	3.62736
7747	7748	1	1	10806	HIGH	1	11	8.46385
7768	7770	2	2	10805	HIGH	1	11	4.83648
7774	7776	2	2	10805	HIGH	1	11	4.83648
7778	7779	1	1	10806	HIGH	1	11	2.41824
7858	7859	1	1	10806	HIGH	1	11	3.62736
7872	7874	2	2	10805	HIGH	1	11	6.04561
7882	7883	1	1	10806	HIGH	1	11	2.41824
7894	7897	3	0	10804	HIGH	1	11	2.41824
7930	7932	2	2	10805	HIGH	1	11	2.41824
7977	7978	1	1	10806	HIGH	1	11	2.41824
8002	8003	1	1	10806	HIGH	1	11	2.41824
8016	8018	2	2	10805	HIGH	1	11	2.41824
8040	8042	2	2	10805	HIGH	1	11	2.41824
8113	8116	3	0	10804	HIGH	1	11	4.83648
8140	8142	2	2	10805	HIGH	1	11	7.25473
8150	8285	135	0	10672	HIGH	1	11	2.41824
8158	8160	2	2	10805	HIGH	1	11	4.83648
8163	8165	2	2	10805	HIGH	1	11	2.41824
8169	8170	1	1	10806	HIGH	1	11	8.46385
8169	8275	106	1	10701	HIGH	1	11	3.62736
8183	8184	1	1	10806	HIGH	1	11	6.04561
8183	8185	2	2	10805	HIGH	1	11	6.04561
8191	8192	1	1	10806	HIGH	1	11	3.62736
8194	8195	1	1	10806	HIGH	1	11	2.41824
8208	8209	1	1	10806	HIGH	1	11	10.8821
8216	8218	2	2	10805	HIGH	1	11	2.41824
8220	8221	1	1	10806	HIGH	1	11	2.41824
8232	8234	2	2	10805	HIGH	1	11	2.41824
8241	8242	1	1	10806	HIGH	1	11	4.83648
8246	8247	1	1	10806	HIGH	1	11	2.41824
8246	8309	63	0	10744	HIGH	1	11	2.41824
8272	8273	1	1	10806	HIGH	1	11	8.46385
8287	8289	2	2	10805	HIGH	1	11	6.04561
8310	8312	2	2	10805	HIGH	1	11	3.62736
8335	8336	1	1	10806	HIGH	1	11	3.62736
8340	8341	1	1	10806	HIGH	1	11	8.46385
8347	8348	1	1	10806	HIGH	1	11	2.41824
8355	8357	2	2	10805	HIGH	1	11	3.62736
8360	8362	2	2	10805	HIGH	1	11	7.25473
8419	8420	1	1	10806	HIGH	1	11	4.83648
8419	8421	2	2	10805	HIGH	1	11	3.62736
8448	8449	1	1	10806	HIGH	1	11	3.62736
8452	8454	2	2	10805	HIGH	1	11	2.41824
8470	8472	2	2	10805	HIGH	1	11	3.62736
8480	8483	3	0	10804	HIGH	1	11	2.41824
8485	8486	1	1	10806	HIGH	1	11	2.41824
8488	8491	3	0	10804	HIGH	1	11	2.41824
8491	8492	1	1	10806	HIGH	1	11	8.46385
8491	8493	2	2	10805	HIGH	1	11	2.41824
8494	8497	3	0	10804	HIGH	1	11	6.04561
8503	8504	1	1	10806	HIGH	1	11	2.41824
8505	8507	2	2	10805	HIGH	1	11	2.41824
8522	8523	1	1	10806	HIGH	1	11	2.41824
8537	8538	1	1	10806	HIGH	1	11	2.41824
8545	8546	1	1	10806	HIGH	1	11	2.41824
8555	8556	1	1	10806	HIGH	1	11	2.41824
8576	8577	1	1	10806	HIGH	1	11	2.41824
8583	8584	1	1	10806	HIGH	1	11	2.41824
8600	8601	1	1	10806	HIGH	1	11	10.8821
8624	8625	1	1	10806	HIGH	1	11	2.41824
8635	8636	1	1	10806	HIGH	1	11	7.25473
8642	8643	1	1	10806	HIGH	1	11	2.41824
8644	8645	1	1	10806	HIGH	1	11	2.41824
8651	8652	1	1	10806	HIGH	1	11	2.41824
8655	8656	1	1	10806	HIGH	1	11	8.46385
8719	8722	3	0	10804	HIGH	1	11	2.41824
8723	8724	1	1	10806	HIGH	1	11	4.83648
8729	8732	3	0	10804	HIGH	1	11	2.41824
8734	8735	1	1	10806	HIGH	1	11	12.0912
8738	8739	1	1	10806	HIGH	1	11	12.0912
8738	8740	2	2	10805	HIGH	1	11	6.04561
8744	8745	1	1	10806	HIGH	1	11	2.41824
8760	8762	2	2	10805	HIGH	1	11	2.41824
8764	8765	1	1	10806	HIGH	1	11	2.41824
8798	8800	2	2	10805	HIGH	1	11	9.67297
8807	8808	1	1	10806	HIGH	1	11	2.41824
8823	8824	1	1	10806	HIGH	1	11	2.41824
8863	8864	1	1	10806	HIGH	1	11	8.46385
8884	8885	1	1	10806	HIGH	1	11	3.62736
8899	8901	2	2	10805	HIGH	1	11	2.41824
8901	8902	1	1	10806	HIGH	1	11	2.41824
8902	9216	314	2	10493	HIGH	1	11	2.41824
8904	8909	5	2	10802	HIGH	1	11	2.41824
8908	9035	127	1	10680	HIGH	1	11	2.41824
8913	9034	121	1	10686	HIGH	1	11	3.62736
8914	8915	1	1	10806	HIGH	1	11	2.41824
8915	8917	2	2	10805	HIGH	1	11	4.83648
8957	8958	1	1	10806	HIGH	1	11	2.41824
8959	8961	2	2	10805	HIGH	1	11	6.04561
8963	8964	1	1	10806	HIGH	1	11	4.83648
8966	8967	1	1	10806	HIGH	1	11	4.83648
8979	9184	205	1	10602	HIGH	1	11	2.41824
8988	8990	2	2	10805	HIGH	1	11	2.41824
9003	9004	1	1	10806	HIGH	1	11	2.41824
9010	9012	2	2	10805	HIGH	1	11	4.83648
9016	9018	2	2	10805	HIGH	1	11	6.04561
9029	9030	1	1	10806	HIGH	1	11	3.62736
9036	9037	1	1	10806	HIGH	1	11	10.8821
9036	9038	2	2	10805	HIGH	1	11	8.46385
9040	9042	2	2	10805	HIGH	1	11	2.41824
9043	9044	1	1	10806	HIGH	1	11	2.41824
9044	9045	1	1	10806	HIGH	1	11	2.41824
9044	9046	2	2	10805	HIGH	1	11	3.62736
9056	9058	2	2	10805	HIGH	1	11	2.41824
9072	9073	1	1	10806	HIGH	1	11	6.04561
9085	10266	1181	2	9626	HIGH	1	11	2.41824
9120	9121	1	1	10806	HIGH	1	11	2.41824
9124	9125	1	1	10806	HIGH	1	11	10.8821
9131	9133	2	2	10805	HIGH	1	11	3.62736
9149	9253	104	2	10703	HIGH	1	11	2.41824
9165	9166	1	1	10806	HIGH	1	11	2.41824
9170	9171	1	1	10806	HIGH	1	11	2.41824
9181	9182	1	1	10806	HIGH	1	11	2.41824
9206	9207	1	1	10806	HIGH	1	11	12.0912
9225	9228	3	0	10804	HIGH	1	11	2.41824
9227	9228	1	1	10806	HIGH	1	11	3.62736
9230	9231	1	1	10806	HIGH	1	11	2.41824
9252	9253	1	1	10806	HIGH	1	11	9.67297
9276	9277	1	1	10806	HIGH	1	11	2.41824
9281	9282	1	1	10806	HIGH	1	11	4.83648
9284	9286	2	2	10805	HIGH	1	11	2.41824
9301	9302	1	1	10806	HIGH	1	11	9.67297
9310	9312	2	2	10805	HIGH	1	11	3.62736
9312	9313	1	1	10806	HIGH	1	11	2.41824
9320	9322	2	2	10805	HIGH	1	11	8.46385
9335	9336	1	1	10806	HIGH	1	11	4.83648
9376	9377	1	1	10806	HIGH	1	11	8.46385
9380	9382	2	2	10805	HIGH	1	11	2.41824
9394	9595	201	0	10606	HIGH	1	11	2.41824
9399	9400	1	1	10806	HIGH	1	11	2.41824
9403	9404	1	1	10806	HIGH	1	11	2.41824
9407	9408	1	1	10806	HIGH	1	11	2.41824
9422	9423	1	1	10806	HIGH	1	11	2.41824
9429	9430	1	1	10806	HIGH	1	11	4.83648
9429	9431	2	2	10805	HIGH	1	11	9.67297
9449	9450	1	1	10806	HIGH	1	11	2.41824
9471	9651	180	0	10627	HIGH	1	11	2.41824
9494	9496	2	2	10805	HIGH	1	11	4.83648
9556	9557	1	1	10806	HIGH	1	11	2.41824
9558	9560	2	2	10805	HIGH	1	11	2.41824
9565	9862	297	0	10510	HIGH	1	11	2.41824
9566	9567	1	1	10806	HIGH	1	11	4.83648
9575	9576	1	1	10806	HIGH	1	11	2.41824
9576	9579	3	0	10804	HIGH	1	11	4.83648
9577	9580	3	0	10804	HIGH	1	11	2.41824
9589	9590	1	1	10806	HIGH	1	11	3.62736
9591	9593	2	2	10805	HIGH	1	11	2.41824
9595	9597	2	2	10805	HIGH	1	11	2.41824
9602	9603	1	1	10806	HIGH	1	11	2.41824
9608	9609	1	1	10806	HIGH	1	11	2.41824
9619	9620	1	1	10806	HIGH	1	11	4.83648
9622	9623	1	1	10806	HIGH	1	11	2.41824
9626	9627	1	1	10806	HIGH	1	11	2.41824
9645	9646	1	1	10806	HIGH	1	11	2.41824
9655	9656	1	1	10806	HIGH	1	11	4.83648
9691	9692	1	1	10806	HIGH	1	11	10.8821
9695	9697	2	2	10805	HIGH	1	11	9.67297
9706	9707	1	1	10806	HIGH	1	11	2.41824
9723	9724	1	1	10806	HIGH	1	11	2.41824
9726	9727	1	1	10806	HIGH	1	11	3.62736
9736	9737	1	1	10806	HIGH	1	11	7.25473
9740	9742	2	2	10805	HIGH	1	11	3.62736
9754	9755	1	1	10806	HIGH	1	11	9.67297
9757	9758	1	1	10806	HIGH	1	11	2.41824
9770	9771	1	1	10806	HIGH	1	11	4.83648
9781	9784	3	0	10804	HIGH	1	11	4.83648
9789	9790	1	1	10806	HIGH	1	11	8.46385
[truncated: 57,823 more rows]
