# Supplementary material for: Defective viral genomes as therapeutic interfering particles against flavivirus infection in mammalian and mosquito hosts
Source: Nat Commun. 2021 Apr 16;12:2290. doi: 10.1038/s41467-021-22341-7 (PMC8052367; doi:10.1038/s41467-021-22341-7)
Supplement: Supplementary file 4 — Supplementary Data 2 [file 41467_2021_22341_MOESM4_ESM.xls]

## Sheet: Supplementary_Data_Table_2.csv
Start	Stop	Del.size	OF.by	DVG.size	MOI	Passage	Replicate	RPM
83	84	1	1	10806	HIGH	1	1	4.7896
92	94	2	2	10805	HIGH	1	1	3.99134
102	103	1	1	10806	HIGH	1	1	2.3948
109	110	1	1	10806	HIGH	1	1	3.19307
109	111	2	2	10805	HIGH	1	1	3.19307
117	118	1	1	10806	HIGH	1	1	1.59653
130	137	7	1	10800	HIGH	1	1	2.3948
156	157	1	1	10806	HIGH	1	1	6.38614
177	178	1	1	10806	HIGH	1	1	3.19307
243	244	1	1	10806	HIGH	1	1	1.59653
245	247	2	2	10805	HIGH	1	1	1.59653
262	263	1	1	10806	HIGH	1	1	1.59653
271	272	1	1	10806	HIGH	1	1	3.19307
275	470	195	0	10612	HIGH	1	1	1.59653
294	295	1	1	10806	HIGH	1	1	3.19307
321	322	1	1	10806	HIGH	1	1	3.99134
325	326	1	1	10806	HIGH	1	1	10.3775
325	327	2	2	10805	HIGH	1	1	1.59653
341	342	1	1	10806	HIGH	1	1	5.58787
348	349	1	1	10806	HIGH	1	1	3.19307
353	476	123	0	10684	HIGH	1	1	1.59653
361	362	1	1	10806	HIGH	1	1	6.38614
384	385	1	1	10806	HIGH	1	1	3.19307
387	388	1	1	10806	HIGH	1	1	1.59653
398	399	1	1	10806	HIGH	1	1	1.59653
400	401	1	1	10806	HIGH	1	1	5.58787
403	404	1	1	10806	HIGH	1	1	2.3948
410	412	2	2	10805	HIGH	1	1	2.3948
414	416	2	2	10805	HIGH	1	1	1.59653
419	421	2	2	10805	HIGH	1	1	3.19307
420	421	1	1	10806	HIGH	1	1	1.59653
425	427	2	2	10805	HIGH	1	1	4.7896
457	460	3	0	10804	HIGH	1	1	1.59653
460	470	10	1	10797	HIGH	1	1	1.59653
474	476	2	2	10805	HIGH	1	1	1.59653
475	476	1	1	10806	HIGH	1	1	1.59653
477	480	3	0	10804	HIGH	1	1	3.19307
490	491	1	1	10806	HIGH	1	1	1.59653
522	528	6	0	10801	HIGH	1	1	1.59653
544	545	1	1	10806	HIGH	1	1	7.98267
564	565	1	1	10806	HIGH	1	1	1.59653
565	567	2	2	10805	HIGH	1	1	2.3948
598	600	2	2	10805	HIGH	1	1	1.59653
602	604	2	2	10805	HIGH	1	1	3.19307
612	643	31	1	10776	HIGH	1	1	1.59653
621	622	1	1	10806	HIGH	1	1	1.59653
629	630	1	1	10806	HIGH	1	1	3.19307
638	639	1	1	10806	HIGH	1	1	1.59653
642	643	1	1	10806	HIGH	1	1	1.59653
645	646	1	1	10806	HIGH	1	1	1.59653
648	649	1	1	10806	HIGH	1	1	1.59653
659	679	20	2	10787	HIGH	1	1	2.3948
668	670	2	2	10805	HIGH	1	1	4.7896
680	682	2	2	10805	HIGH	1	1	3.99134
681	682	1	1	10806	HIGH	1	1	13.5705
684	685	1	1	10806	HIGH	1	1	2.3948
694	696	2	2	10805	HIGH	1	1	1.59653
695	696	1	1	10806	HIGH	1	1	2.3948
704	705	1	1	10806	HIGH	1	1	1.59653
705	706	1	1	10806	HIGH	1	1	1.59653
714	717	3	0	10804	HIGH	1	1	1.59653
714	749	35	2	10772	HIGH	1	1	1.59653
720	721	1	1	10806	HIGH	1	1	2.3948
721	722	1	1	10806	HIGH	1	1	15.9653
721	723	2	2	10805	HIGH	1	1	5.58787
729	731	2	2	10805	HIGH	1	1	3.19307
781	782	1	1	10806	HIGH	1	1	1.59653
788	789	1	1	10806	HIGH	1	1	3.99134
795	936	141	0	10666	HIGH	1	1	1.59653
806	807	1	1	10806	HIGH	1	1	2.3948
808	809	1	1	10806	HIGH	1	1	1.59653
812	813	1	1	10806	HIGH	1	1	1.59653
812	1598	786	0	10021	HIGH	1	1	2.3948
817	819	2	2	10805	HIGH	1	1	2.3948
821	822	1	1	10806	HIGH	1	1	1.59653
848	850	2	2	10805	HIGH	1	1	1.59653
854	855	1	1	10806	HIGH	1	1	2.3948
856	858	2	2	10805	HIGH	1	1	3.99134
874	875	1	1	10806	HIGH	1	1	2.3948
885	886	1	1	10806	HIGH	1	1	3.99134
893	894	1	1	10806	HIGH	1	1	2.3948
905	906	1	1	10806	HIGH	1	1	3.99134
905	907	2	2	10805	HIGH	1	1	2.3948
909	910	1	1	10806	HIGH	1	1	1.59653
916	938	22	1	10785	HIGH	1	1	2.3948
923	925	2	2	10805	HIGH	1	1	1.59653
924	925	1	1	10806	HIGH	1	1	1.59653
926	927	1	1	10806	HIGH	1	1	16.7636
926	928	2	2	10805	HIGH	1	1	7.98267
926	929	3	0	10804	HIGH	1	1	1.59653
934	936	2	2	10805	HIGH	1	1	2.3948
955	958	3	0	10804	HIGH	1	1	3.99134
962	963	1	1	10806	HIGH	1	1	5.58787
1014	1015	1	1	10806	HIGH	1	1	4.7896
1027	1028	1	1	10806	HIGH	1	1	3.99134
1037	1038	1	1	10806	HIGH	1	1	1.59653
1043	1044	1	1	10806	HIGH	1	1	1.59653
1051	1060	9	0	10798	HIGH	1	1	1.59653
1067	1068	1	1	10806	HIGH	1	1	2.3948
1103	1125	22	1	10785	HIGH	1	1	1.59653
1114	1117	3	0	10804	HIGH	1	1	1.59653
1116	1117	1	1	10806	HIGH	1	1	1.59653
1143	1144	1	1	10806	HIGH	1	1	2.3948
1149	1155	6	0	10801	HIGH	1	1	1.59653
1168	1170	2	2	10805	HIGH	1	1	7.18441
1197	1198	1	1	10806	HIGH	1	1	3.19307
1201	1203	2	2	10805	HIGH	1	1	1.59653
1229	1230	1	1	10806	HIGH	1	1	1.59653
1235	1237	2	2	10805	HIGH	1	1	1.59653
1241	1242	1	1	10806	HIGH	1	1	1.59653
1242	1244	2	2	10805	HIGH	1	1	10.3775
1252	1253	1	1	10806	HIGH	1	1	7.98267
1252	1254	2	2	10805	HIGH	1	1	7.18441
1277	1278	1	1	10806	HIGH	1	1	3.99134
1286	1289	3	0	10804	HIGH	1	1	1.59653
1295	1296	1	1	10806	HIGH	1	1	8.78094
1303	1304	1	1	10806	HIGH	1	1	2.3948
1330	1331	1	1	10806	HIGH	1	1	3.19307
1346	1348	2	2	10805	HIGH	1	1	1.59653
1354	1355	1	1	10806	HIGH	1	1	1.59653
1373	1374	1	1	10806	HIGH	1	1	3.99134
1380	1381	1	1	10806	HIGH	1	1	2.3948
1382	1383	1	1	10806	HIGH	1	1	1.59653
1392	1393	1	1	10806	HIGH	1	1	3.19307
1392	1425	33	0	10774	HIGH	1	1	1.59653
1397	1412	15	0	10792	HIGH	1	1	2.3948
1412	1413	1	1	10806	HIGH	1	1	3.19307
1412	1414	2	2	10805	HIGH	1	1	1.59653
1435	1436	1	1	10806	HIGH	1	1	1.59653
1451	1452	1	1	10806	HIGH	1	1	1.59653
1460	1461	1	1	10806	HIGH	1	1	1.59653
1460	1492	32	2	10775	HIGH	1	1	1.59653
1471	1472	1	1	10806	HIGH	1	1	5.58787
1481	1482	1	1	10806	HIGH	1	1	2.3948
1483	1484	1	1	10806	HIGH	1	1	1.59653
1488	1491	3	0	10804	HIGH	1	1	1.59653
1489	1490	1	1	10806	HIGH	1	1	1.59653
1495	1496	1	1	10806	HIGH	1	1	1.59653
1515	1516	1	1	10806	HIGH	1	1	2.3948
1522	1523	1	1	10806	HIGH	1	1	1.59653
1527	1528	1	1	10806	HIGH	1	1	1.59653
1549	1550	1	1	10806	HIGH	1	1	1.59653
1567	1568	1	1	10806	HIGH	1	1	3.19307
1572	1574	2	2	10805	HIGH	1	1	1.59653
1579	1581	2	2	10805	HIGH	1	1	3.19307
1581	1582	1	1	10806	HIGH	1	1	2.3948
1589	1590	1	1	10806	HIGH	1	1	1.59653
1597	1598	1	1	10806	HIGH	1	1	7.98267
1611	1612	1	1	10806	HIGH	1	1	1.59653
1618	1619	1	1	10806	HIGH	1	1	2.3948
1625	1626	1	1	10806	HIGH	1	1	1.59653
1627	1628	1	1	10806	HIGH	1	1	1.59653
1638	1639	1	1	10806	HIGH	1	1	3.19307
1649	1650	1	1	10806	HIGH	1	1	1.59653
1654	1659	5	2	10802	HIGH	1	1	2.3948
1657	1658	1	1	10806	HIGH	1	1	6.38614
1671	1672	1	1	10806	HIGH	1	1	1.59653
1675	1676	1	1	10806	HIGH	1	1	1.59653
1676	1678	2	2	10805	HIGH	1	1	1.59653
1680	1682	2	2	10805	HIGH	1	1	1.59653
1682	1683	1	1	10806	HIGH	1	1	1.59653
1690	1691	1	1	10806	HIGH	1	1	4.7896
1690	1692	2	2	10805	HIGH	1	1	1.59653
1692	1696	4	1	10803	HIGH	1	1	3.19307
1695	1696	1	1	10806	HIGH	1	1	1.59653
1704	1705	1	1	10806	HIGH	1	1	1.59653
1704	1706	2	2	10805	HIGH	1	1	1.59653
1711	1712	1	1	10806	HIGH	1	1	1.59653
1718	1719	1	1	10806	HIGH	1	1	3.99134
1733	1734	1	1	10806	HIGH	1	1	1.59653
1734	1748	14	2	10793	HIGH	1	1	1.59653
1737	1740	3	0	10804	HIGH	1	1	1.59653
1749	1750	1	1	10806	HIGH	1	1	7.98267
1760	1761	1	1	10806	HIGH	1	1	1.59653
1771	1773	2	2	10805	HIGH	1	1	3.99134
1775	1784	9	0	10798	HIGH	1	1	1.59653
1815	1816	1	1	10806	HIGH	1	1	7.18441
1821	1822	1	1	10806	HIGH	1	1	6.38614
1826	1828	2	2	10805	HIGH	1	1	1.59653
1834	1835	1	1	10806	HIGH	1	1	1.59653
1843	1844	1	1	10806	HIGH	1	1	2.3948
1853	1854	1	1	10806	HIGH	1	1	1.59653
1854	1855	1	1	10806	HIGH	1	1	6.38614
1854	1856	2	2	10805	HIGH	1	1	1.59653
1860	1861	1	1	10806	HIGH	1	1	3.19307
1870	1871	1	1	10806	HIGH	1	1	1.59653
1873	1874	1	1	10806	HIGH	1	1	1.59653
1887	1889	2	2	10805	HIGH	1	1	3.19307
1926	1927	1	1	10806	HIGH	1	1	2.3948
1936	1938	2	2	10805	HIGH	1	1	1.59653
1937	1938	1	1	10806	HIGH	1	1	1.59653
1945	1946	1	1	10806	HIGH	1	1	1.59653
1996	1997	1	1	10806	HIGH	1	1	1.59653
2003	2072	69	0	10738	HIGH	1	1	5.58787
2013	2016	3	0	10804	HIGH	1	1	1.59653
2033	2034	1	1	10806	HIGH	1	1	5.58787
2052	2053	1	1	10806	HIGH	1	1	1.59653
2055	2057	2	2	10805	HIGH	1	1	1.59653
2061	2062	1	1	10806	HIGH	1	1	1.59653
2075	2076	1	1	10806	HIGH	1	1	6.38614
2091	2092	1	1	10806	HIGH	1	1	3.99134
2112	2113	1	1	10806	HIGH	1	1	2.3948
2119	2120	1	1	10806	HIGH	1	1	1.59653
2130	2131	1	1	10806	HIGH	1	1	1.59653
2150	2157	7	1	10800	HIGH	1	1	1.59653
2158	2159	1	1	10806	HIGH	1	1	6.38614
2158	2160	2	2	10805	HIGH	1	1	1.59653
2173	2201	28	1	10779	HIGH	1	1	1.59653
2173	2237	64	1	10743	HIGH	1	1	1.59653
2185	2186	1	1	10806	HIGH	1	1	2.3948
2206	2207	1	1	10806	HIGH	1	1	2.3948
2221	2222	1	1	10806	HIGH	1	1	1.59653
2246	2247	1	1	10806	HIGH	1	1	1.59653
2247	2248	1	1	10806	HIGH	1	1	7.18441
2261	2262	1	1	10806	HIGH	1	1	1.59653
2278	2279	1	1	10806	HIGH	1	1	8.78094
2298	2299	1	1	10806	HIGH	1	1	2.3948
2315	2317	2	2	10805	HIGH	1	1	3.99134
2318	2319	1	1	10806	HIGH	1	1	4.7896
2335	2336	1	1	10806	HIGH	1	1	5.58787
2342	2344	2	2	10805	HIGH	1	1	1.59653
2344	2345	1	1	10806	HIGH	1	1	3.19307
2346	2351	5	2	10802	HIGH	1	1	3.99134
2360	2361	1	1	10806	HIGH	1	1	1.59653
2375	2414	39	0	10768	HIGH	1	1	1.59653
2392	2394	2	2	10805	HIGH	1	1	6.38614
2416	2417	1	1	10806	HIGH	1	1	1.59653
2429	2430	1	1	10806	HIGH	1	1	3.19307
2442	2443	1	1	10806	HIGH	1	1	1.59653
2448	2449	1	1	10806	HIGH	1	1	10.3775
2493	2494	1	1	10806	HIGH	1	1	2.3948
2505	2506	1	1	10806	HIGH	1	1	2.3948
2514	2515	1	1	10806	HIGH	1	1	9.57921
2514	2516	2	2	10805	HIGH	1	1	2.3948
2522	2523	1	1	10806	HIGH	1	1	1.59653
2538	2539	1	1	10806	HIGH	1	1	5.58787
2551	2553	2	2	10805	HIGH	1	1	4.7896
2554	2555	1	1	10806	HIGH	1	1	4.7896
2573	2574	1	1	10806	HIGH	1	1	4.7896
2599	2600	1	1	10806	HIGH	1	1	1.59653
2600	2601	1	1	10806	HIGH	1	1	19.1584
2614	2617	3	0	10804	HIGH	1	1	1.59653
2620	2632	12	0	10795	HIGH	1	1	1.59653
2636	2638	2	2	10805	HIGH	1	1	1.59653
2643	2644	1	1	10806	HIGH	1	1	1.59653
2650	2754	104	2	10703	HIGH	1	1	1.59653
2653	2654	1	1	10806	HIGH	1	1	1.59653
2666	2667	1	1	10806	HIGH	1	1	2.3948
2673	2674	1	1	10806	HIGH	1	1	4.7896
2677	2678	1	1	10806	HIGH	1	1	1.59653
2686	2693	7	1	10800	HIGH	1	1	2.3948
2690	2691	1	1	10806	HIGH	1	1	1.59653
2692	2693	1	1	10806	HIGH	1	1	1.59653
2702	2703	1	1	10806	HIGH	1	1	1.59653
2702	2704	2	2	10805	HIGH	1	1	1.59653
2704	2705	1	1	10806	HIGH	1	1	2.3948
2710	2711	1	1	10806	HIGH	1	1	1.59653
2757	2758	1	1	10806	HIGH	1	1	4.7896
2764	2765	1	1	10806	HIGH	1	1	2.3948
2766	2767	1	1	10806	HIGH	1	1	23.948
2766	2768	2	2	10805	HIGH	1	1	11.1757
2781	2783	2	2	10805	HIGH	1	1	1.59653
2788	2789	1	1	10806	HIGH	1	1	1.59653
2789	2791	2	2	10805	HIGH	1	1	1.59653
2795	2796	1	1	10806	HIGH	1	1	1.59653
2833	2834	1	1	10806	HIGH	1	1	2.3948
2839	2840	1	1	10806	HIGH	1	1	1.59653
2840	2841	1	1	10806	HIGH	1	1	25.5446
2845	2846	1	1	10806	HIGH	1	1	2.3948
2851	2853	2	2	10805	HIGH	1	1	1.59653
2853	2854	1	1	10806	HIGH	1	1	5.58787
2859	2911	52	1	10755	HIGH	1	1	1.59653
2861	2862	1	1	10806	HIGH	1	1	1.59653
2868	2869	1	1	10806	HIGH	1	1	7.18441
2874	2877	3	0	10804	HIGH	1	1	1.59653
2883	2884	1	1	10806	HIGH	1	1	7.98267
2883	2885	2	2	10805	HIGH	1	1	3.99134
2896	2897	1	1	10806	HIGH	1	1	1.59653
2900	2902	2	2	10805	HIGH	1	1	4.7896
2912	2913	1	1	10806	HIGH	1	1	1.59653
2926	2928	2	2	10805	HIGH	1	1	3.19307
2938	2939	1	1	10806	HIGH	1	1	1.59653
2943	2944	1	1	10806	HIGH	1	1	3.99134
2962	2963	1	1	10806	HIGH	1	1	1.59653
2965	2966	1	1	10806	HIGH	1	1	2.3948
2993	2994	1	1	10806	HIGH	1	1	1.59653
3001	3003	2	2	10805	HIGH	1	1	3.99134
3005	4564	1559	2	9248	HIGH	1	1	1.59653
3009	3010	1	1	10806	HIGH	1	1	2.3948
3020	3021	1	1	10806	HIGH	1	1	1.59653
3025	3065	40	1	10767	HIGH	1	1	1.59653
3027	3028	1	1	10806	HIGH	1	1	3.99134
3042	3043	1	1	10806	HIGH	1	1	2.3948
3052	3053	1	1	10806	HIGH	1	1	1.59653
3081	3082	1	1	10806	HIGH	1	1	1.59653
3094	3199	105	0	10702	HIGH	1	1	2.3948
3101	3102	1	1	10806	HIGH	1	1	1.59653
3106	3107	1	1	10806	HIGH	1	1	1.59653
3110	3112	2	2	10805	HIGH	1	1	3.19307
3125	3127	2	2	10805	HIGH	1	1	1.59653
3126	3127	1	1	10806	HIGH	1	1	6.38614
3131	3132	1	1	10806	HIGH	1	1	4.7896
3152	3157	5	2	10802	HIGH	1	1	1.59653
3165	3166	1	1	10806	HIGH	1	1	3.19307
3169	3171	2	2	10805	HIGH	1	1	1.59653
3172	3174	2	2	10805	HIGH	1	1	1.59653
3176	3386	210	0	10597	HIGH	1	1	1.59653
3190	3191	1	1	10806	HIGH	1	1	3.99134
3200	3201	1	1	10806	HIGH	1	1	1.59653
3210	3261	51	0	10756	HIGH	1	1	2.3948
3211	3212	1	1	10806	HIGH	1	1	1.59653
3225	3226	1	1	10806	HIGH	1	1	5.58787
3235	3236	1	1	10806	HIGH	1	1	2.3948
3243	3244	1	1	10806	HIGH	1	1	1.59653
3256	3258	2	2	10805	HIGH	1	1	1.59653
3270	3274	4	1	10803	HIGH	1	1	1.59653
3283	3284	1	1	10806	HIGH	1	1	3.19307
3290	3291	1	1	10806	HIGH	1	1	1.59653
3292	3294	2	2	10805	HIGH	1	1	2.3948
3329	3331	2	2	10805	HIGH	1	1	1.59653
3335	3336	1	1	10806	HIGH	1	1	1.59653
3341	3342	1	1	10806	HIGH	1	1	7.18441
3367	3369	2	2	10805	HIGH	1	1	1.59653
3387	3388	1	1	10806	HIGH	1	1	2.3948
3394	3397	3	0	10804	HIGH	1	1	1.59653
3428	3429	1	1	10806	HIGH	1	1	2.3948
3435	3437	2	2	10805	HIGH	1	1	1.59653
3438	3439	1	1	10806	HIGH	1	1	1.59653
3442	3443	1	1	10806	HIGH	1	1	8.78094
3454	3455	1	1	10806	HIGH	1	1	1.59653
3462	3463	1	1	10806	HIGH	1	1	2.3948
3462	3464	2	2	10805	HIGH	1	1	3.19307
3476	3477	1	1	10806	HIGH	1	1	3.99134
3487	3489	2	2	10805	HIGH	1	1	1.59653
3496	3497	1	1	10806	HIGH	1	1	3.19307
3502	3503	1	1	10806	HIGH	1	1	1.59653
3502	3504	2	2	10805	HIGH	1	1	1.59653
3531	3532	1	1	10806	HIGH	1	1	3.19307
3543	3544	1	1	10806	HIGH	1	1	1.59653
3568	3569	1	1	10806	HIGH	1	1	1.59653
3577	3578	1	1	10806	HIGH	1	1	1.59653
3590	3591	1	1	10806	HIGH	1	1	2.3948
3602	3603	1	1	10806	HIGH	1	1	2.3948
3613	3639	26	2	10781	HIGH	1	1	1.59653
3616	3617	1	1	10806	HIGH	1	1	1.59653
3624	3625	1	1	10806	HIGH	1	1	3.19307
3629	3639	10	1	10797	HIGH	1	1	1.59653
3637	3640	3	0	10804	HIGH	1	1	1.59653
3688	3689	1	1	10806	HIGH	1	1	6.38614
3693	3694	1	1	10806	HIGH	1	1	4.7896
3702	3703	1	1	10806	HIGH	1	1	2.3948
3735	3736	1	1	10806	HIGH	1	1	1.59653
3743	3744	1	1	10806	HIGH	1	1	7.18441
3743	3745	2	2	10805	HIGH	1	1	1.59653
3748	3767	19	1	10788	HIGH	1	1	2.3948
3758	3760	2	2	10805	HIGH	1	1	1.59653
3790	3791	1	1	10806	HIGH	1	1	2.3948
3793	3794	1	1	10806	HIGH	1	1	1.59653
3824	3825	1	1	10806	HIGH	1	1	9.57921
3829	5599	1770	0	9037	HIGH	1	1	1.59653
3841	3843	2	2	10805	HIGH	1	1	1.59653
3843	3844	1	1	10806	HIGH	1	1	1.59653
3844	3845	1	1	10806	HIGH	1	1	2.3948
3866	3867	1	1	10806	HIGH	1	1	1.59653
3887	3888	1	1	10806	HIGH	1	1	5.58787
3921	3922	1	1	10806	HIGH	1	1	2.3948
3937	3938	1	1	10806	HIGH	1	1	9.57921
3942	3943	1	1	10806	HIGH	1	1	6.38614
3950	3951	1	1	10806	HIGH	1	1	1.59653
3954	3955	1	1	10806	HIGH	1	1	1.59653
3966	3967	1	1	10806	HIGH	1	1	1.59653
4000	4001	1	1	10806	HIGH	1	1	2.3948
4011	4013	2	2	10805	HIGH	1	1	1.59653
4013	4015	2	2	10805	HIGH	1	1	1.59653
4017	4018	1	1	10806	HIGH	1	1	1.59653
4018	4020	2	2	10805	HIGH	1	1	1.59653
4021	4022	1	1	10806	HIGH	1	1	2.3948
4067	4070	3	0	10804	HIGH	1	1	2.3948
4071	4072	1	1	10806	HIGH	1	1	2.3948
4072	4074	2	2	10805	HIGH	1	1	3.19307
4099	4100	1	1	10806	HIGH	1	1	4.7896
4132	4133	1	1	10806	HIGH	1	1	4.7896
4142	4143	1	1	10806	HIGH	1	1	2.3948
4146	4147	1	1	10806	HIGH	1	1	2.3948
4163	4164	1	1	10806	HIGH	1	1	3.19307
4165	4168	3	0	10804	HIGH	1	1	2.3948
4173	4174	1	1	10806	HIGH	1	1	3.19307
4188	4192	4	1	10803	HIGH	1	1	1.59653
4191	4194	3	0	10804	HIGH	1	1	3.19307
4198	4199	1	1	10806	HIGH	1	1	1.59653
4213	4214	1	1	10806	HIGH	1	1	3.19307
4224	4225	1	1	10806	HIGH	1	1	1.59653
4228	4229	1	1	10806	HIGH	1	1	7.18441
4238	4239	1	1	10806	HIGH	1	1	1.59653
4261	4263	2	2	10805	HIGH	1	1	4.7896
4279	4280	1	1	10806	HIGH	1	1	2.3948
4282	4283	1	1	10806	HIGH	1	1	3.19307
4305	4306	1	1	10806	HIGH	1	1	1.59653
4309	4310	1	1	10806	HIGH	1	1	1.59653
4335	4336	1	1	10806	HIGH	1	1	2.3948
4350	4351	1	1	10806	HIGH	1	1	1.59653
4359	4360	1	1	10806	HIGH	1	1	6.38614
4359	4361	2	2	10805	HIGH	1	1	1.59653
4363	4374	11	2	10796	HIGH	1	1	1.59653
4368	4369	1	1	10806	HIGH	1	1	1.59653
4370	4371	1	1	10806	HIGH	1	1	1.59653
4382	4383	1	1	10806	HIGH	1	1	4.7896
4387	4401	14	2	10793	HIGH	1	1	4.7896
4402	4602	200	2	10607	HIGH	1	1	2.3948
4403	4404	1	1	10806	HIGH	1	1	1.59653
4406	4407	1	1	10806	HIGH	1	1	7.18441
4413	4414	1	1	10806	HIGH	1	1	1.59653
4451	4452	1	1	10806	HIGH	1	1	1.59653
4465	4466	1	1	10806	HIGH	1	1	1.59653
4470	4471	1	1	10806	HIGH	1	1	3.19307
4498	4499	1	1	10806	HIGH	1	1	2.3948
4503	4505	2	2	10805	HIGH	1	1	2.3948
4521	4531	10	1	10797	HIGH	1	1	1.59653
4524	4525	1	1	10806	HIGH	1	1	1.59653
4527	4528	1	1	10806	HIGH	1	1	1.59653
4545	4552	7	1	10800	HIGH	1	1	1.59653
4547	4571	24	0	10783	HIGH	1	1	1.59653
4552	4592	40	1	10767	HIGH	1	1	1.59653
4566	4567	1	1	10806	HIGH	1	1	3.99134
4566	4568	2	2	10805	HIGH	1	1	2.3948
4583	4584	1	1	10806	HIGH	1	1	1.59653
4585	4587	2	2	10805	HIGH	1	1	1.59653
4606	4607	1	1	10806	HIGH	1	1	2.3948
4619	4620	1	1	10806	HIGH	1	1	1.59653
4642	4643	1	1	10806	HIGH	1	1	2.3948
4654	4655	1	1	10806	HIGH	1	1	1.59653
4675	4677	2	2	10805	HIGH	1	1	1.59653
4706	4708	2	2	10805	HIGH	1	1	1.59653
4711	4713	2	2	10805	HIGH	1	1	7.98267
4716	4717	1	1	10806	HIGH	1	1	1.59653
4717	4718	1	1	10806	HIGH	1	1	1.59653
4725	4726	1	1	10806	HIGH	1	1	2.3948
4729	4735	6	0	10801	HIGH	1	1	1.59653
4736	4737	1	1	10806	HIGH	1	1	3.19307
4737	4738	1	1	10806	HIGH	1	1	1.59653
4740	4741	1	1	10806	HIGH	1	1	3.99134
4750	4752	2	2	10805	HIGH	1	1	2.3948
4770	4771	1	1	10806	HIGH	1	1	3.99134
4770	4772	2	2	10805	HIGH	1	1	5.58787
4779	4781	2	2	10805	HIGH	1	1	1.59653
4796	4797	1	1	10806	HIGH	1	1	1.59653
4817	4818	1	1	10806	HIGH	1	1	18.3602
4828	4829	1	1	10806	HIGH	1	1	1.59653
4841	4842	1	1	10806	HIGH	1	1	1.59653
4849	4851	2	2	10805	HIGH	1	1	2.3948
4852	4853	1	1	10806	HIGH	1	1	1.59653
4859	4860	1	1	10806	HIGH	1	1	2.3948
4893	4894	1	1	10806	HIGH	1	1	1.59653
4901	4902	1	1	10806	HIGH	1	1	3.99134
4901	4903	2	2	10805	HIGH	1	1	4.7896
4919	4921	2	2	10805	HIGH	1	1	2.3948
4925	4926	1	1	10806	HIGH	1	1	2.3948
4928	4929	1	1	10806	HIGH	1	1	2.3948
4953	4954	1	1	10806	HIGH	1	1	2.3948
4954	4956	2	2	10805	HIGH	1	1	6.38614
4965	4966	1	1	10806	HIGH	1	1	3.19307
4972	4973	1	1	10806	HIGH	1	1	1.59653
4991	4993	2	2	10805	HIGH	1	1	2.3948
4994	4995	1	1	10806	HIGH	1	1	1.59653
5007	5008	1	1	10806	HIGH	1	1	1.59653
5035	5036	1	1	10806	HIGH	1	1	5.58787
5035	5037	2	2	10805	HIGH	1	1	1.59653
5065	5066	1	1	10806	HIGH	1	1	1.59653
5080	5081	1	1	10806	HIGH	1	1	1.59653
5091	5098	7	1	10800	HIGH	1	1	1.59653
5092	5126	34	1	10773	HIGH	1	1	1.59653
5096	5097	1	1	10806	HIGH	1	1	3.19307
5103	5105	2	2	10805	HIGH	1	1	3.19307
5105	5106	1	1	10806	HIGH	1	1	1.59653
5106	5107	1	1	10806	HIGH	1	1	1.59653
5115	5116	1	1	10806	HIGH	1	1	5.58787
5120	5121	1	1	10806	HIGH	1	1	1.59653
5123	5124	1	1	10806	HIGH	1	1	1.59653
5144	5145	1	1	10806	HIGH	1	1	1.59653
5145	5146	1	1	10806	HIGH	1	1	3.99134
5163	5166	3	0	10804	HIGH	1	1	4.7896
5178	5179	1	1	10806	HIGH	1	1	1.59653
5178	5301	123	0	10684	HIGH	1	1	1.59653
5181	5183	2	2	10805	HIGH	1	1	3.19307
5199	5200	1	1	10806	HIGH	1	1	1.59653
5208	5209	1	1	10806	HIGH	1	1	12.7723
5208	5210	2	2	10805	HIGH	1	1	3.19307
5217	5219	2	2	10805	HIGH	1	1	2.3948
5227	5228	1	1	10806	HIGH	1	1	1.59653
5231	5232	1	1	10806	HIGH	1	1	1.59653
5249	5250	1	1	10806	HIGH	1	1	2.3948
5250	5251	1	1	10806	HIGH	1	1	32.729
5250	5252	2	2	10805	HIGH	1	1	5.58787
5255	5257	2	2	10805	HIGH	1	1	1.59653
5256	5257	1	1	10806	HIGH	1	1	2.3948
5261	5262	1	1	10806	HIGH	1	1	1.59653
5274	5288	14	2	10793	HIGH	1	1	1.59653
5283	5294	11	2	10796	HIGH	1	1	1.59653
5288	5289	1	1	10806	HIGH	1	1	2.3948
5307	5308	1	1	10806	HIGH	1	1	1.59653
5321	5333	12	0	10795	HIGH	1	1	2.3948
5342	5666	324	0	10483	HIGH	1	1	5.58787
5346	5354	8	2	10799	HIGH	1	1	5.58787
5347	5668	321	0	10486	HIGH	1	1	1.59653
5378	5379	1	1	10806	HIGH	1	1	5.58787
5388	5389	1	1	10806	HIGH	1	1	7.18441
5403	5405	2	2	10805	HIGH	1	1	3.99134
5406	5407	1	1	10806	HIGH	1	1	1.59653
5414	5416	2	2	10805	HIGH	1	1	1.59653
5419	5420	1	1	10806	HIGH	1	1	1.59653
5428	5429	1	1	10806	HIGH	1	1	1.59653
5439	5440	1	1	10806	HIGH	1	1	3.99134
5443	5444	1	1	10806	HIGH	1	1	1.59653
5449	5450	1	1	10806	HIGH	1	1	3.99134
5451	5453	2	2	10805	HIGH	1	1	2.3948
5471	5472	1	1	10806	HIGH	1	1	1.59653
5478	5480	2	2	10805	HIGH	1	1	1.59653
5484	5485	1	1	10806	HIGH	1	1	1.59653
5493	5495	2	2	10805	HIGH	1	1	3.99134
5503	5505	2	2	10805	HIGH	1	1	3.19307
5516	5519	3	0	10804	HIGH	1	1	1.59653
5527	5530	3	0	10804	HIGH	1	1	2.3948
5528	5529	1	1	10806	HIGH	1	1	3.99134
5535	5538	3	0	10804	HIGH	1	1	1.59653
5541	5542	1	1	10806	HIGH	1	1	2.3948
5549	5550	1	1	10806	HIGH	1	1	9.57921
5549	5551	2	2	10805	HIGH	1	1	1.59653
5561	5562	1	1	10806	HIGH	1	1	1.59653
5574	5575	1	1	10806	HIGH	1	1	1.59653
5587	5588	1	1	10806	HIGH	1	1	3.19307
5595	5597	2	2	10805	HIGH	1	1	1.59653
5615	5617	2	2	10805	HIGH	1	1	1.59653
5617	5618	1	1	10806	HIGH	1	1	1.59653
5631	5632	1	1	10806	HIGH	1	1	1.59653
5634	5636	2	2	10805	HIGH	1	1	2.3948
5656	5657	1	1	10806	HIGH	1	1	3.19307
5680	5681	1	1	10806	HIGH	1	1	2.3948
5683	5684	1	1	10806	HIGH	1	1	2.3948
5690	5691	1	1	10806	HIGH	1	1	5.58787
5698	5743	45	0	10762	HIGH	1	1	1.59653
5712	5713	1	1	10806	HIGH	1	1	3.99134
5718	5719	1	1	10806	HIGH	1	1	1.59653
5723	5724	1	1	10806	HIGH	1	1	5.58787
5742	5743	1	1	10806	HIGH	1	1	4.7896
5781	5782	1	1	10806	HIGH	1	1	1.59653
5798	5800	2	2	10805	HIGH	1	1	3.19307
5805	5806	1	1	10806	HIGH	1	1	13.5705
5805	5807	2	2	10805	HIGH	1	1	3.99134
5814	5816	2	2	10805	HIGH	1	1	2.3948
5824	5825	1	1	10806	HIGH	1	1	1.59653
5831	5832	1	1	10806	HIGH	1	1	1.59653
5853	5854	1	1	10806	HIGH	1	1	2.3948
5875	5876	1	1	10806	HIGH	1	1	1.59653
5892	5894	2	2	10805	HIGH	1	1	3.19307
5901	5902	1	1	10806	HIGH	1	1	3.99134
5916	5919	3	0	10804	HIGH	1	1	1.59653
5920	5921	1	1	10806	HIGH	1	1	1.59653
5941	5942	1	1	10806	HIGH	1	1	3.99134
5944	5945	1	1	10806	HIGH	1	1	1.59653
5950	5959	9	0	10798	HIGH	1	1	1.59653
5975	5977	2	2	10805	HIGH	1	1	1.59653
5979	5981	2	2	10805	HIGH	1	1	1.59653
5988	5990	2	2	10805	HIGH	1	1	3.19307
6037	6038	1	1	10806	HIGH	1	1	2.3948
6045	6047	2	2	10805	HIGH	1	1	3.99134
6056	6057	1	1	10806	HIGH	1	1	2.3948
6077	6079	2	2	10805	HIGH	1	1	7.18441
6129	6143	14	2	10793	HIGH	1	1	1.59653
6159	6161	2	2	10805	HIGH	1	1	1.59653
6171	6172	1	1	10806	HIGH	1	1	2.3948
6175	6176	1	1	10806	HIGH	1	1	1.59653
6194	6195	1	1	10806	HIGH	1	1	1.59653
6209	6282	73	1	10734	HIGH	1	1	1.59653
6210	6211	1	1	10806	HIGH	1	1	2.3948
6220	6221	1	1	10806	HIGH	1	1	1.59653
6235	6236	1	1	10806	HIGH	1	1	1.59653
6241	6242	1	1	10806	HIGH	1	1	1.59653
6257	6258	1	1	10806	HIGH	1	1	1.59653
6278	6280	2	2	10805	HIGH	1	1	1.59653
6291	6343	52	1	10755	HIGH	1	1	1.59653
6295	6296	1	1	10806	HIGH	1	1	1.59653
6327	6328	1	1	10806	HIGH	1	1	1.59653
6336	6345	9	0	10798	HIGH	1	1	2.3948
6345	6347	2	2	10805	HIGH	1	1	3.19307
6349	6351	2	2	10805	HIGH	1	1	2.3948
6353	6354	1	1	10806	HIGH	1	1	3.19307
6357	6358	1	1	10806	HIGH	1	1	2.3948
6365	6367	2	2	10805	HIGH	1	1	2.3948
6370	6371	1	1	10806	HIGH	1	1	2.3948
6374	6383	9	0	10798	HIGH	1	1	1.59653
6378	6729	351	0	10456	HIGH	1	1	1.59653
6384	7063	679	1	10128	HIGH	1	1	1.59653
6392	6393	1	1	10806	HIGH	1	1	3.19307
6439	6440	1	1	10806	HIGH	1	1	4.7896
6456	6457	1	1	10806	HIGH	1	1	7.18441
6456	6458	2	2	10805	HIGH	1	1	3.19307
6471	6472	1	1	10806	HIGH	1	1	1.59653
6477	6478	1	1	10806	HIGH	1	1	1.59653
6480	6481	1	1	10806	HIGH	1	1	3.19307
6485	6486	1	1	10806	HIGH	1	1	2.3948
6488	6489	1	1	10806	HIGH	1	1	1.59653
6489	6566	77	2	10730	HIGH	1	1	1.59653
6492	6493	1	1	10806	HIGH	1	1	1.59653
6492	6529	37	1	10770	HIGH	1	1	2.3948
6496	6498	2	2	10805	HIGH	1	1	1.59653
6497	6498	1	1	10806	HIGH	1	1	3.19307
6502	6503	1	1	10806	HIGH	1	1	1.59653
6507	6509	2	2	10805	HIGH	1	1	4.7896
6516	6518	2	2	10805	HIGH	1	1	3.99134
6523	6524	1	1	10806	HIGH	1	1	3.19307
6560	6613	53	2	10754	HIGH	1	1	1.59653
6569	6571	2	2	10805	HIGH	1	1	1.59653
6582	6583	1	1	10806	HIGH	1	1	2.3948
6586	6587	1	1	10806	HIGH	1	1	2.3948
6599	6600	1	1	10806	HIGH	1	1	1.59653
6614	6615	1	1	10806	HIGH	1	1	1.59653
6627	6629	2	2	10805	HIGH	1	1	1.59653
6639	6640	1	1	10806	HIGH	1	1	9.57921
6645	6646	1	1	10806	HIGH	1	1	1.59653
6653	6654	1	1	10806	HIGH	1	1	6.38614
6660	6661	1	1	10806	HIGH	1	1	6.38614
6688	6689	1	1	10806	HIGH	1	1	3.19307
6690	6691	1	1	10806	HIGH	1	1	1.59653
6722	6723	1	1	10806	HIGH	1	1	3.19307
6722	6724	2	2	10805	HIGH	1	1	1.59653
6727	6728	1	1	10806	HIGH	1	1	2.3948
6752	6753	1	1	10806	HIGH	1	1	3.99134
6758	6759	1	1	10806	HIGH	1	1	1.59653
6761	6762	1	1	10806	HIGH	1	1	1.59653
6770	6771	1	1	10806	HIGH	1	1	1.59653
6781	6783	2	2	10805	HIGH	1	1	3.99134
6792	6794	2	2	10805	HIGH	1	1	2.3948
6792	6811	19	1	10788	HIGH	1	1	2.3948
6795	6797	2	2	10805	HIGH	1	1	1.59653
6799	6800	1	1	10806	HIGH	1	1	19.9567
6799	6801	2	2	10805	HIGH	1	1	2.3948
6813	6814	1	1	10806	HIGH	1	1	1.59653
6829	6830	1	1	10806	HIGH	1	1	2.3948
6831	6833	2	2	10805	HIGH	1	1	3.99134
6834	6862	28	1	10779	HIGH	1	1	2.3948
6839	6840	1	1	10806	HIGH	1	1	3.99134
6847	6848	1	1	10806	HIGH	1	1	1.59653
6856	6857	1	1	10806	HIGH	1	1	1.59653
6867	6868	1	1	10806	HIGH	1	1	1.59653
6869	6870	1	1	10806	HIGH	1	1	1.59653
6888	6889	1	1	10806	HIGH	1	1	3.19307
6900	6901	1	1	10806	HIGH	1	1	4.7896
6909	6911	2	2	10805	HIGH	1	1	1.59653
6935	6936	1	1	10806	HIGH	1	1	1.59653
6939	6940	1	1	10806	HIGH	1	1	11.974
6939	6941	2	2	10805	HIGH	1	1	9.57921
6956	6957	1	1	10806	HIGH	1	1	2.3948
6960	6961	1	1	10806	HIGH	1	1	4.7896
6963	6964	1	1	10806	HIGH	1	1	1.59653
6974	6975	1	1	10806	HIGH	1	1	4.7896
6977	6978	1	1	10806	HIGH	1	1	1.59653
6999	7000	1	1	10806	HIGH	1	1	2.3948
7005	7046	41	2	10766	HIGH	1	1	2.3948
7016	7017	1	1	10806	HIGH	1	1	2.3948
7031	7032	1	1	10806	HIGH	1	1	1.59653
7050	7051	1	1	10806	HIGH	1	1	1.59653
7060	7061	1	1	10806	HIGH	1	1	8.78094
7064	7065	1	1	10806	HIGH	1	1	5.58787
7097	7100	3	0	10804	HIGH	1	1	1.59653
7106	7107	1	1	10806	HIGH	1	1	1.59653
7124	7125	1	1	10806	HIGH	1	1	1.59653
7125	7127	2	2	10805	HIGH	1	1	1.59653
7135	7136	1	1	10806	HIGH	1	1	1.59653
7144	7145	1	1	10806	HIGH	1	1	3.99134
7146	7176	30	0	10777	HIGH	1	1	1.59653
7156	7157	1	1	10806	HIGH	1	1	4.7896
7168	7169	1	1	10806	HIGH	1	1	3.99134
7194	7195	1	1	10806	HIGH	1	1	1.59653
7200	7201	1	1	10806	HIGH	1	1	3.99134
7213	7215	2	2	10805	HIGH	1	1	4.7896
7224	7225	1	1	10806	HIGH	1	1	1.59653
7225	7227	2	2	10805	HIGH	1	1	1.59653
7248	7250	2	2	10805	HIGH	1	1	3.19307
7260	7262	2	2	10805	HIGH	1	1	2.3948
7284	7285	1	1	10806	HIGH	1	1	1.59653
7306	7308	2	2	10805	HIGH	1	1	3.19307
7316	7317	1	1	10806	HIGH	1	1	2.3948
7321	7322	1	1	10806	HIGH	1	1	11.974
7321	7323	2	2	10805	HIGH	1	1	2.3948
7345	7346	1	1	10806	HIGH	1	1	1.59653
7348	7349	1	1	10806	HIGH	1	1	1.59653
7373	7374	1	1	10806	HIGH	1	1	1.59653
7374	7375	1	1	10806	HIGH	1	1	2.3948
7385	7387	2	2	10805	HIGH	1	1	5.58787
7395	7396	1	1	10806	HIGH	1	1	1.59653
7401	7402	1	1	10806	HIGH	1	1	6.38614
7417	7418	1	1	10806	HIGH	1	1	2.3948
7443	7445	2	2	10805	HIGH	1	1	1.59653
7454	7455	1	1	10806	HIGH	1	1	3.19307
7464	7480	16	1	10791	HIGH	1	1	1.59653
7481	7482	1	1	10806	HIGH	1	1	6.38614
7487	7488	1	1	10806	HIGH	1	1	19.9567
7503	7505	2	2	10805	HIGH	1	1	1.59653
7509	7511	2	2	10805	HIGH	1	1	1.59653
7523	7524	1	1	10806	HIGH	1	1	1.59653
7532	7533	1	1	10806	HIGH	1	1	3.19307
7535	7536	1	1	10806	HIGH	1	1	1.59653
7538	7554	16	1	10791	HIGH	1	1	1.59653
7539	7541	2	2	10805	HIGH	1	1	1.59653
7545	7546	1	1	10806	HIGH	1	1	3.19307
7549	7550	1	1	10806	HIGH	1	1	11.1757
7556	7557	1	1	10806	HIGH	1	1	1.59653
7580	7582	2	2	10805	HIGH	1	1	2.3948
7594	7596	2	2	10805	HIGH	1	1	1.59653
7614	7615	1	1	10806	HIGH	1	1	1.59653
7622	7623	1	1	10806	HIGH	1	1	1.59653
7641	7642	1	1	10806	HIGH	1	1	1.59653
7650	7651	1	1	10806	HIGH	1	1	1.59653
7663	7677	14	2	10793	HIGH	1	1	1.59653
7679	7681	2	2	10805	HIGH	1	1	1.59653
7680	7681	1	1	10806	HIGH	1	1	3.19307
7695	7838	143	2	10664	HIGH	1	1	1.59653
7702	7703	1	1	10806	HIGH	1	1	1.59653
7702	7845	143	2	10664	HIGH	1	1	1.59653
7711	7795	84	0	10723	HIGH	1	1	1.59653
7727	7728	1	1	10806	HIGH	1	1	1.59653
7744	7746	2	2	10805	HIGH	1	1	2.3948
7747	7748	1	1	10806	HIGH	1	1	14.3688
7751	7752	1	1	10806	HIGH	1	1	1.59653
7774	7775	1	1	10806	HIGH	1	1	1.59653
7774	7776	2	2	10805	HIGH	1	1	1.59653
7789	7791	2	2	10805	HIGH	1	1	1.59653
7793	7794	1	1	10806	HIGH	1	1	4.7896
7813	7814	1	1	10806	HIGH	1	1	1.59653
7825	7833	8	2	10799	HIGH	1	1	2.3948
7834	7839	5	2	10802	HIGH	1	1	1.59653
7845	7846	1	1	10806	HIGH	1	1	5.58787
7846	7860	14	2	10793	HIGH	1	1	3.19307
7856	7857	1	1	10806	HIGH	1	1	1.59653
7859	7866	7	1	10800	HIGH	1	1	1.59653
7863	7864	1	1	10806	HIGH	1	1	1.59653
7867	7915	48	0	10759	HIGH	1	1	1.59653
7870	7896	26	2	10781	HIGH	1	1	1.59653
7872	7887	15	0	10792	HIGH	1	1	1.59653
7876	7881	5	2	10802	HIGH	1	1	6.38614
7882	7883	1	1	10806	HIGH	1	1	2.3948
7894	7896	2	2	10805	HIGH	1	1	3.99134
7909	7911	2	2	10805	HIGH	1	1	1.59653
7918	7919	1	1	10806	HIGH	1	1	5.58787
7925	7926	1	1	10806	HIGH	1	1	1.59653
7930	7932	2	2	10805	HIGH	1	1	8.78094
7930	7933	3	0	10804	HIGH	1	1	2.3948
7940	7943	3	0	10804	HIGH	1	1	2.3948
7943	7944	1	1	10806	HIGH	1	1	3.99134
7949	7950	1	1	10806	HIGH	1	1	1.59653
7951	7952	1	1	10806	HIGH	1	1	6.38614
7974	8010	36	0	10771	HIGH	1	1	3.99134
7977	7978	1	1	10806	HIGH	1	1	5.58787
7987	7988	1	1	10806	HIGH	1	1	1.59653
8002	8003	1	1	10806	HIGH	1	1	4.7896
8015	8016	1	1	10806	HIGH	1	1	3.99134
8024	8027	3	0	10804	HIGH	1	1	3.19307
8050	8051	1	1	10806	HIGH	1	1	2.3948
8055	8056	1	1	10806	HIGH	1	1	2.3948
8133	8134	1	1	10806	HIGH	1	1	2.3948
8136	8138	2	2	10805	HIGH	1	1	2.3948
8140	8142	2	2	10805	HIGH	1	1	2.3948
8152	8154	2	2	10805	HIGH	1	1	2.3948
8164	8165	1	1	10806	HIGH	1	1	1.59653
8169	8170	1	1	10806	HIGH	1	1	7.98267
8179	8180	1	1	10806	HIGH	1	1	1.59653
8183	8184	1	1	10806	HIGH	1	1	13.5705
8183	8185	2	2	10805	HIGH	1	1	3.99134
8199	8200	1	1	10806	HIGH	1	1	1.59653
8208	8209	1	1	10806	HIGH	1	1	8.78094
8220	8221	1	1	10806	HIGH	1	1	1.59653
8228	8229	1	1	10806	HIGH	1	1	1.59653
8243	8244	1	1	10806	HIGH	1	1	2.3948
8272	8273	1	1	10806	HIGH	1	1	10.3775
8281	8282	1	1	10806	HIGH	1	1	1.59653
8282	8284	2	2	10805	HIGH	1	1	1.59653
8287	8289	2	2	10805	HIGH	1	1	1.59653
8309	8310	1	1	10806	HIGH	1	1	1.59653
8310	8312	2	2	10805	HIGH	1	1	1.59653
8314	8406	92	2	10715	HIGH	1	1	1.59653
8324	8327	3	0	10804	HIGH	1	1	1.59653
8330	8332	2	2	10805	HIGH	1	1	1.59653
8335	8336	1	1	10806	HIGH	1	1	5.58787
8340	8341	1	1	10806	HIGH	1	1	4.7896
8355	8356	1	1	10806	HIGH	1	1	15.1671
8360	8362	2	2	10805	HIGH	1	1	2.3948
8366	8369	3	0	10804	HIGH	1	1	3.19307
8377	8404	27	0	10780	HIGH	1	1	2.3948
8380	8403	23	2	10784	HIGH	1	1	1.59653
8382	8404	22	1	10785	HIGH	1	1	2.3948
8388	8389	1	1	10806	HIGH	1	1	1.59653
8397	8398	1	1	10806	HIGH	1	1	2.3948
8401	8402	1	1	10806	HIGH	1	1	2.3948
8403	8404	1	1	10806	HIGH	1	1	3.99134
8413	8414	1	1	10806	HIGH	1	1	3.99134
8419	8420	1	1	10806	HIGH	1	1	7.18441
8419	8421	2	2	10805	HIGH	1	1	1.59653
8422	8423	1	1	10806	HIGH	1	1	1.59653
8466	8467	1	1	10806	HIGH	1	1	1.59653
8470	8472	2	2	10805	HIGH	1	1	1.59653
8491	8492	1	1	10806	HIGH	1	1	7.18441
8491	8493	2	2	10805	HIGH	1	1	1.59653
8512	8514	2	2	10805	HIGH	1	1	1.59653
8537	8538	1	1	10806	HIGH	1	1	3.19307
8543	8544	1	1	10806	HIGH	1	1	1.59653
8545	8546	1	1	10806	HIGH	1	1	1.59653
8555	8556	1	1	10806	HIGH	1	1	3.99134
8555	8557	2	2	10805	HIGH	1	1	1.59653
8575	8576	1	1	10806	HIGH	1	1	1.59653
8587	8588	1	1	10806	HIGH	1	1	1.59653
8600	8601	1	1	10806	HIGH	1	1	11.1757
8609	8610	1	1	10806	HIGH	1	1	1.59653
8635	8636	1	1	10806	HIGH	1	1	3.99134
8642	8643	1	1	10806	HIGH	1	1	1.59653
8655	8656	1	1	10806	HIGH	1	1	9.57921
8660	8710	50	2	10757	HIGH	1	1	2.3948
8663	8664	1	1	10806	HIGH	1	1	1.59653
8681	8682	1	1	10806	HIGH	1	1	1.59653
8688	8689	1	1	10806	HIGH	1	1	1.59653
8693	8694	1	1	10806	HIGH	1	1	1.59653
8702	8707	5	2	10802	HIGH	1	1	1.59653
8706	8708	2	2	10805	HIGH	1	1	1.59653
8723	8724	1	1	10806	HIGH	1	1	15.9653
8738	8739	1	1	10806	HIGH	1	1	4.7896
8738	8740	2	2	10805	HIGH	1	1	5.58787
8745	8746	1	1	10806	HIGH	1	1	1.59653
8764	8765	1	1	10806	HIGH	1	1	3.19307
8787	8788	1	1	10806	HIGH	1	1	1.59653
8792	8794	2	2	10805	HIGH	1	1	2.3948
8798	8800	2	2	10805	HIGH	1	1	3.19307
8823	8824	1	1	10806	HIGH	1	1	2.3948
8854	8855	1	1	10806	HIGH	1	1	4.7896
8859	8861	2	2	10805	HIGH	1	1	2.3948
8863	8864	1	1	10806	HIGH	1	1	11.974
8884	8885	1	1	10806	HIGH	1	1	2.3948
8898	8899	1	1	10806	HIGH	1	1	1.59653
8901	8902	1	1	10806	HIGH	1	1	1.59653
8905	8906	1	1	10806	HIGH	1	1	2.3948
8909	8910	1	1	10806	HIGH	1	1	1.59653
8915	8916	1	1	10806	HIGH	1	1	3.19307
8915	8917	2	2	10805	HIGH	1	1	1.59653
8938	9226	288	0	10519	HIGH	1	1	1.59653
8939	8940	1	1	10806	HIGH	1	1	1.59653
8947	8948	1	1	10806	HIGH	1	1	3.19307
8954	8961	7	1	10800	HIGH	1	1	1.59653
8959	8960	1	1	10806	HIGH	1	1	4.7896
8959	8961	2	2	10805	HIGH	1	1	3.19307
8963	8964	1	1	10806	HIGH	1	1	2.3948
8966	8967	1	1	10806	HIGH	1	1	2.3948
8980	8982	2	2	10805	HIGH	1	1	1.59653
9002	9004	2	2	10805	HIGH	1	1	1.59653
9010	9012	2	2	10805	HIGH	1	1	4.7896
9033	9034	1	1	10806	HIGH	1	1	1.59653
9036	9037	1	1	10806	HIGH	1	1	3.19307
9036	9038	2	2	10805	HIGH	1	1	4.7896
9036	9039	3	0	10804	HIGH	1	1	2.3948
9044	9045	1	1	10806	HIGH	1	1	3.19307
9044	9046	2	2	10805	HIGH	1	1	3.19307
9062	9083	21	0	10786	HIGH	1	1	3.19307
9067	9068	1	1	10806	HIGH	1	1	1.59653
9072	9073	1	1	10806	HIGH	1	1	7.18441
9072	9074	2	2	10805	HIGH	1	1	1.59653
9101	9102	1	1	10806	HIGH	1	1	1.59653
9105	9106	1	1	10806	HIGH	1	1	3.99134
9115	9164	49	1	10758	HIGH	1	1	1.59653
9124	9125	1	1	10806	HIGH	1	1	1.59653
9145	9231	86	2	10721	HIGH	1	1	1.59653
9153	9154	1	1	10806	HIGH	1	1	1.59653
9158	9159	1	1	10806	HIGH	1	1	1.59653
9161	9163	2	2	10805	HIGH	1	1	3.19307
9162	9163	1	1	10806	HIGH	1	1	1.59653
9184	9185	1	1	10806	HIGH	1	1	1.59653
9196	9197	1	1	10806	HIGH	1	1	1.59653
9206	9207	1	1	10806	HIGH	1	1	8.78094
9206	9208	2	2	10805	HIGH	1	1	2.3948
9207	9252	45	0	10762	HIGH	1	1	1.59653
9214	9215	1	1	10806	HIGH	1	1	1.59653
9225	9228	3	0	10804	HIGH	1	1	2.3948
9230	9231	1	1	10806	HIGH	1	1	1.59653
9233	9242	9	0	10798	HIGH	1	1	2.3948
9242	9246	4	1	10803	HIGH	1	1	1.59653
9252	9253	1	1	10806	HIGH	1	1	2.3948
9264	9266	2	2	10805	HIGH	1	1	1.59653
9281	9282	1	1	10806	HIGH	1	1	3.99134
9284	9286	2	2	10805	HIGH	1	1	1.59653
9287	9288	1	1	10806	HIGH	1	1	1.59653
9301	9302	1	1	10806	HIGH	1	1	3.99134
9303	9315	12	0	10795	HIGH	1	1	1.59653
9309	9310	1	1	10806	HIGH	1	1	1.59653
9314	9347	33	0	10774	HIGH	1	1	1.59653
9320	9322	2	2	10805	HIGH	1	1	5.58787
9327	9340	13	1	10794	HIGH	1	1	1.59653
9335	9336	1	1	10806	HIGH	1	1	8.78094
9339	9340	1	1	10806	HIGH	1	1	1.59653
9340	9592	252	0	10555	HIGH	1	1	1.59653
9344	9345	1	1	10806	HIGH	1	1	1.59653
9346	9347	1	1	10806	HIGH	1	1	2.3948
9376	9377	1	1	10806	HIGH	1	1	5.58787
9376	9378	2	2	10805	HIGH	1	1	1.59653
9380	9382	2	2	10805	HIGH	1	1	1.59653
9387	9388	1	1	10806	HIGH	1	1	3.19307
9389	9390	1	1	10806	HIGH	1	1	3.19307
9394	9395	1	1	10806	HIGH	1	1	7.18441
9402	9404	2	2	10805	HIGH	1	1	1.59653
9408	9410	2	2	10805	HIGH	1	1	3.19307
9411	9412	1	1	10806	HIGH	1	1	1.59653
9422	9423	1	1	10806	HIGH	1	1	1.59653
9426	9427	1	1	10806	HIGH	1	1	1.59653
9429	9430	1	1	10806	HIGH	1	1	3.19307
9432	9471	39	0	10768	HIGH	1	1	1.59653
9437	9438	1	1	10806	HIGH	1	1	3.99134
9449	9450	1	1	10806	HIGH	1	1	3.99134
9456	9459	3	0	10804	HIGH	1	1	1.59653
9462	9463	1	1	10806	HIGH	1	1	2.3948
9464	9466	2	2	10805	HIGH	1	1	1.59653
9494	9496	2	2	10805	HIGH	1	1	6.38614
9500	9502	2	2	10805	HIGH	1	1	2.3948
9532	9534	2	2	10805	HIGH	1	1	1.59653
9551	9552	1	1	10806	HIGH	1	1	1.59653
9556	9557	1	1	10806	HIGH	1	1	3.19307
9558	9560	2	2	10805	HIGH	1	1	4.7896
9559	9656	97	1	10710	HIGH	1	1	3.19307
9565	9566	1	1	10806	HIGH	1	1	1.59653
9571	9572	1	1	10806	HIGH	1	1	1.59653
9575	9576	1	1	10806	HIGH	1	1	1.59653
9576	9579	3	0	10804	HIGH	1	1	1.59653
9586	9587	1	1	10806	HIGH	1	1	1.59653
9589	9590	1	1	10806	HIGH	1	1	3.19307
9591	9593	2	2	10805	HIGH	1	1	5.58787
9595	9596	1	1	10806	HIGH	1	1	9.57921
9604	9606	2	2	10805	HIGH	1	1	2.3948
9619	9620	1	1	10806	HIGH	1	1	3.99134
9637	9638	1	1	10806	HIGH	1	1	1.59653
9642	9643	1	1	10806	HIGH	1	1	1.59653
9645	9646	1	1	10806	HIGH	1	1	1.59653
9691	9692	1	1	10806	HIGH	1	1	6.38614
9695	9697	2	2	10805	HIGH	1	1	3.19307
9701	9702	1	1	10806	HIGH	1	1	3.99134
9709	9710	1	1	10806	HIGH	1	1	2.3948
9712	9713	1	1	10806	HIGH	1	1	3.19307
9715	9716	1	1	10806	HIGH	1	1	2.3948
9723	9724	1	1	10806	HIGH	1	1	3.19307
9726	9727	1	1	10806	HIGH	1	1	2.3948
9727	9728	1	1	10806	HIGH	1	1	1.59653
9731	9732	1	1	10806	HIGH	1	1	1.59653
9736	9737	1	1	10806	HIGH	1	1	7.18441
9736	9738	2	2	10805	HIGH	1	1	1.59653
9752	9753	1	1	10806	HIGH	1	1	1.59653
9754	9755	1	1	10806	HIGH	1	1	1.59653
9768	9769	1	1	10806	HIGH	1	1	1.59653
9770	9771	1	1	10806	HIGH	1	1	1.59653
9779	9780	1	1	10806	HIGH	1	1	3.19307
9779	9781	2	2	10805	HIGH	1	1	1.59653
9782	9783	1	1	10806	HIGH	1	1	2.3948
9783	9785	2	2	10805	HIGH	1	1	1.59653
9789	9790	1	1	10806	HIGH	1	1	2.3948
9795	9796	1	1	10806	HIGH	1	1	1.59653
9800	9801	1	1	10806	HIGH	1	1	2.3948
9811	9812	1	1	10806	HIGH	1	1	2.3948
9814	9815	1	1	10806	HIGH	1	1	1.59653
9818	9820	2	2	10805	HIGH	1	1	1.59653
9832	9833	1	1	10806	HIGH	1	1	3.99134
9838	9839	1	1	10806	HIGH	1	1	1.59653
9841	9842	1	1	10806	HIGH	1	1	2.3948
9843	9845	2	2	10805	HIGH	1	1	1.59653
9846	9847	1	1	10806	HIGH	1	1	1.59653
9849	9850	1	1	10806	HIGH	1	1	1.59653
9855	9856	1	1	10806	HIGH	1	1	2.3948
9857	9858	1	1	10806	HIGH	1	1	1.59653
9863	9864	1	1	10806	HIGH	1	1	2.3948
9872	9874	2	2	10805	HIGH	1	1	1.59653
9873	9875	2	2	10805	HIGH	1	1	1.59653
9881	9883	2	2	10805	HIGH	1	1	3.19307
9895	9896	1	1	10806	HIGH	1	1	1.59653
9908	9909	1	1	10806	HIGH	1	1	2.3948
9910	9959	49	1	10758	HIGH	1	1	2.3948
9936	9937	1	1	10806	HIGH	1	1	7.98267
9936	9938	2	2	10805	HIGH	1	1	1.59653
9942	9944	2	2	10805	HIGH	1	1	3.19307
9955	9956	1	1	10806	HIGH	1	1	1.59653
9956	9957	1	1	10806	HIGH	1	1	1.59653
9965	9966	1	1	10806	HIGH	1	1	3.99134
9969	9970	1	1	10806	HIGH	1	1	3.19307
9973	9975	2	2	10805	HIGH	1	1	4.7896
9978	9979	1	1	10806	HIGH	1	1	1.59653
9979	9981	2	2	10805	HIGH	1	1	3.19307
10017	10019	2	2	10805	HIGH	1	1	2.3948
10059	10060	1	1	10806	HIGH	1	1	1.59653
10068	10069	1	1	10806	HIGH	1	1	3.19307
10074	10075	1	1	10806	HIGH	1	1	1.59653
10079	10080	1	1	10806	HIGH	1	1	1.59653
10085	10086	1	1	10806	HIGH	1	1	1.59653
10086	10088	2	2	10805	HIGH	1	1	1.59653
10090	10091	1	1	10806	HIGH	1	1	1.59653
10105	10107	2	2	10805	HIGH	1	1	7.98267
10109	10110	1	1	10806	HIGH	1	1	2.3948
10117	10119	2	2	10805	HIGH	1	1	3.99134
10125	10135	10	1	10797	HIGH	1	1	4.7896
10126	10127	1	1	10806	HIGH	1	1	1.59653
10127	10128	1	1	10806	HIGH	1	1	1.59653
10140	10142	2	2	10805	HIGH	1	1	6.38614
10146	10147	1	1	10806	HIGH	1	1	1.59653
10154	10157	3	0	10804	HIGH	1	1	1.59653
10164	10165	1	1	10806	HIGH	1	1	3.19307
10164	10166	2	2	10805	HIGH	1	1	4.7896
10174	10201	27	0	10780	HIGH	1	1	1.59653
10179	10202	23	2	10784	HIGH	1	1	1.59653
10180	10198	18	0	10789	HIGH	1	1	3.99134
10189	10191	2	2	10805	HIGH	1	1	1.59653
10191	10192	1	1	10806	HIGH	1	1	5.58787
10191	10193	2	2	10805	HIGH	1	1	3.19307
10203	10204	1	1	10806	HIGH	1	1	1.59653
10205	10207	2	2	10805	HIGH	1	1	2.3948
10209	10211	2	2	10805	HIGH	1	1	5.58787
10213	10214	1	1	10806	HIGH	1	1	2.3948
10217	10299	82	1	10725	HIGH	1	1	1.59653
10220	10221	1	1	10806	HIGH	1	1	1.59653
10221	10223	2	2	10805	HIGH	1	1	2.3948
10225	10226	1	1	10806	HIGH	1	1	1.59653
10234	10235	1	1	10806	HIGH	1	1	1.59653
10261	10262	1	1	10806	HIGH	1	1	4.7896
10265	10267	2	2	10805	HIGH	1	1	3.99134
10302	10304	2	2	10805	HIGH	1	1	2.3948
10304	10305	1	1	10806	HIGH	1	1	3.19307
10315	10340	25	1	10782	HIGH	1	1	1.59653
10319	10343	24	0	10783	HIGH	1	1	2.3948
10328	10329	1	1	10806	HIGH	1	1	2.3948
10336	10338	2	2	10805	HIGH	1	1	1.59653
10341	10342	1	1	10806	HIGH	1	1	3.19307
10372	10373	1	1	10806	HIGH	1	1	1.59653
10385	10386	1	1	10806	HIGH	1	1	3.19307
10419	10420	1	1	10806	HIGH	1	1	8.78094
10426	10427	1	1	10806	HIGH	1	1	2.3948
10431	10433	2	2	10805	HIGH	1	1	3.19307
10440	10442	2	2	10805	HIGH	1	1	1.59653
10443	10444	1	1	10806	HIGH	1	1	1.59653
10445	10446	1	1	10806	HIGH	1	1	13.5705
10462	10463	1	1	10806	HIGH	1	1	2.3948
10465	10466	1	1	10806	HIGH	1	1	1.59653
10503	10504	1	1	10806	HIGH	1	1	2.3948
10505	10506	1	1	10806	HIGH	1	1	2.3948
10505	10507	2	2	10805	HIGH	1	1	1.59653
10506	10508	2	2	10805	HIGH	1	1	1.59653
10522	10523	1	1	10806	HIGH	1	1	2.3948
10527	10528	1	1	10806	HIGH	1	1	2.3948
10548	10549	1	1	10806	HIGH	1	1	11.1757
10548	10550	2	2	10805	HIGH	1	1	4.7896
10548	10551	3	0	10804	HIGH	1	1	1.59653
10579	10580	1	1	10806	HIGH	1	1	3.19307
10582	10583	1	1	10806	HIGH	1	1	3.19307
10617	10618	1	1	10806	HIGH	1	1	2.3948
10665	10666	1	1	10806	HIGH	1	1	3.19307
10667	10668	1	1	10806	HIGH	1	1	3.99134
10669	10671	2	2	10805	HIGH	1	1	1.59653
10685	10686	1	1	10806	HIGH	1	1	3.99134
10692	10694	2	2	10805	HIGH	1	1	2.3948
10711	10712	1	1	10806	HIGH	1	1	1.59653
10714	10715	1	1	10806	HIGH	1	1	3.99134
10721	10723	2	2	10805	HIGH	1	1	1.59653
10735	10736	1	1	10806	HIGH	1	1	1.59653
954	955	1	1	10806	HIGH	1	2	53.8575
1277	1278	1	1	10806	HIGH	1	2	53.8575
2335	2336	1	1	10806	HIGH	1	2	53.8575
2448	2449	1	1	10806	HIGH	1	2	80.7863
2514	2515	1	1	10806	HIGH	1	2	53.8575
2840	2841	1	1	10806	HIGH	1	2	53.8575
5388	5389	1	1	10806	HIGH	1	2	53.8575
6175	6176	1	1	10806	HIGH	1	2	53.8575
6439	6440	1	1	10806	HIGH	1	2	53.8575
9723	9724	1	1	10806	HIGH	1	2	53.8575
10548	10550	2	2	10805	HIGH	1	2	53.8575
10677	10678	1	1	10806	HIGH	1	2	53.8575
16	19	3	0	10804	HIGH	1	3	2.24916
54	55	1	1	10806	HIGH	1	3	1.34949
72	73	1	1	10806	HIGH	1	3	0.899663
83	84	1	1	10806	HIGH	1	3	2.24916
88	89	1	1	10806	HIGH	1	3	1.34949
92	94	2	2	10805	HIGH	1	3	0.899663
107	109	2	2	10805	HIGH	1	3	0.899663
109	110	1	1	10806	HIGH	1	3	7.19731
109	111	2	2	10805	HIGH	1	3	0.899663
114	115	1	1	10806	HIGH	1	3	0.899663
130	137	7	1	10800	HIGH	1	3	3.14882
132	133	1	1	10806	HIGH	1	3	0.899663
148	149	1	1	10806	HIGH	1	3	3.59865
149	151	2	2	10805	HIGH	1	3	2.24916
156	157	1	1	10806	HIGH	1	3	4.94815
170	171	1	1	10806	HIGH	1	3	0.899663
177	178	1	1	10806	HIGH	1	3	2.24916
196	197	1	1	10806	HIGH	1	3	1.79933
222	223	1	1	10806	HIGH	1	3	1.79933
232	233	1	1	10806	HIGH	1	3	1.34949
243	244	1	1	10806	HIGH	1	3	1.79933
245	246	1	1	10806	HIGH	1	3	2.69899
262	263	1	1	10806	HIGH	1	3	1.79933
271	272	1	1	10806	HIGH	1	3	1.79933
281	304	23	2	10784	HIGH	1	3	0.899663
294	295	1	1	10806	HIGH	1	3	3.59865
311	312	1	1	10806	HIGH	1	3	1.79933
317	318	1	1	10806	HIGH	1	3	1.34949
321	322	1	1	10806	HIGH	1	3	5.39798
324	325	1	1	10806	HIGH	1	3	1.34949
325	326	1	1	10806	HIGH	1	3	11.2458
325	327	2	2	10805	HIGH	1	3	1.34949
339	340	1	1	10806	HIGH	1	3	1.34949
341	342	1	1	10806	HIGH	1	3	5.39798
341	343	2	2	10805	HIGH	1	3	1.34949
345	346	1	1	10806	HIGH	1	3	1.79933
348	349	1	1	10806	HIGH	1	3	0.899663
353	476	123	0	10684	HIGH	1	3	3.14882
361	362	1	1	10806	HIGH	1	3	4.94815
384	385	1	1	10806	HIGH	1	3	2.24916
400	401	1	1	10806	HIGH	1	3	1.34949
410	412	2	2	10805	HIGH	1	3	1.34949
419	421	2	2	10805	HIGH	1	3	1.79933
425	427	2	2	10805	HIGH	1	3	1.34949
456	463	7	1	10800	HIGH	1	3	1.34949
471	472	1	1	10806	HIGH	1	3	1.34949
474	476	2	2	10805	HIGH	1	3	3.14882
477	480	3	0	10804	HIGH	1	3	2.69899
490	491	1	1	10806	HIGH	1	3	1.34949
493	494	1	1	10806	HIGH	1	3	1.34949
529	530	1	1	10806	HIGH	1	3	1.34949
539	540	1	1	10806	HIGH	1	3	1.34949
544	545	1	1	10806	HIGH	1	3	6.29764
565	567	2	2	10805	HIGH	1	3	2.69899
581	637	56	2	10751	HIGH	1	3	1.79933
595	596	1	1	10806	HIGH	1	3	1.34949
598	600	2	2	10805	HIGH	1	3	1.79933
602	604	2	2	10805	HIGH	1	3	1.79933
614	615	1	1	10806	HIGH	1	3	1.34949
630	631	1	1	10806	HIGH	1	3	2.24916
638	639	1	1	10806	HIGH	1	3	1.34949
639	640	1	1	10806	HIGH	1	3	1.34949
657	659	2	2	10805	HIGH	1	3	2.24916
659	679	20	2	10787	HIGH	1	3	1.34949
668	670	2	2	10805	HIGH	1	3	1.34949
680	682	2	2	10805	HIGH	1	3	2.24916
681	682	1	1	10806	HIGH	1	3	16.1939
684	685	1	1	10806	HIGH	1	3	1.34949
695	696	1	1	10806	HIGH	1	3	1.79933
695	697	2	2	10805	HIGH	1	3	1.34949
708	709	1	1	10806	HIGH	1	3	1.34949
714	717	3	0	10804	HIGH	1	3	1.34949
721	722	1	1	10806	HIGH	1	3	13.4949
721	723	2	2	10805	HIGH	1	3	1.34949
747	748	1	1	10806	HIGH	1	3	2.69899
762	763	1	1	10806	HIGH	1	3	1.34949
781	782	1	1	10806	HIGH	1	3	1.34949
788	789	1	1	10806	HIGH	1	3	4.94815
808	809	1	1	10806	HIGH	1	3	1.34949
810	811	1	1	10806	HIGH	1	3	1.34949
816	817	1	1	10806	HIGH	1	3	1.34949
817	819	2	2	10805	HIGH	1	3	2.69899
841	842	1	1	10806	HIGH	1	3	1.34949
848	849	1	1	10806	HIGH	1	3	2.69899
856	858	2	2	10805	HIGH	1	3	2.24916
867	868	1	1	10806	HIGH	1	3	1.34949
874	875	1	1	10806	HIGH	1	3	3.14882
882	886	4	1	10803	HIGH	1	3	1.79933
885	886	1	1	10806	HIGH	1	3	2.69899
905	906	1	1	10806	HIGH	1	3	4.49832
905	907	2	2	10805	HIGH	1	3	1.34949
916	938	22	1	10785	HIGH	1	3	1.34949
926	927	1	1	10806	HIGH	1	3	13.0451
926	928	2	2	10805	HIGH	1	3	6.74747
934	936	2	2	10805	HIGH	1	3	4.49832
955	958	3	0	10804	HIGH	1	3	2.24916
962	963	1	1	10806	HIGH	1	3	3.59865
1000	1059	59	2	10748	HIGH	1	3	1.34949
1014	1015	1	1	10806	HIGH	1	3	2.24916
1034	1035	1	1	10806	HIGH	1	3	1.34949
1036	2041	1005	0	9802	HIGH	1	3	1.34949
1051	1060	9	0	10798	HIGH	1	3	2.24916
1057	1058	1	1	10806	HIGH	1	3	1.34949
1067	1068	1	1	10806	HIGH	1	3	1.79933
1104	1106	2	2	10805	HIGH	1	3	1.34949
1112	1129	17	2	10790	HIGH	1	3	1.34949
1122	1123	1	1	10806	HIGH	1	3	1.34949
1124	1125	1	1	10806	HIGH	1	3	2.69899
1129	1130	1	1	10806	HIGH	1	3	1.79933
1143	1144	1	1	10806	HIGH	1	3	1.79933
1168	1170	2	2	10805	HIGH	1	3	1.79933
1196	1197	1	1	10806	HIGH	1	3	1.34949
1197	1198	1	1	10806	HIGH	1	3	2.69899
1201	1203	2	2	10805	HIGH	1	3	2.69899
1242	1244	2	2	10805	HIGH	1	3	4.94815
1252	1253	1	1	10806	HIGH	1	3	10.3461
1252	1254	2	2	10805	HIGH	1	3	6.29764
1261	1262	1	1	10806	HIGH	1	3	1.79933
1270	1272	2	2	10805	HIGH	1	3	2.24916
1277	1278	1	1	10806	HIGH	1	3	3.59865
1281	1282	1	1	10806	HIGH	1	3	1.34949
1295	1296	1	1	10806	HIGH	1	3	7.64714
1295	1297	2	2	10805	HIGH	1	3	1.34949
1295	1298	3	0	10804	HIGH	1	3	0.899663
1303	1304	1	1	10806	HIGH	1	3	3.14882
1316	1317	1	1	10806	HIGH	1	3	1.34949
1330	1331	1	1	10806	HIGH	1	3	2.69899
1332	3237	1905	0	8902	HIGH	1	3	1.79933
1342	1343	1	1	10806	HIGH	1	3	4.49832
1373	1374	1	1	10806	HIGH	1	3	3.59865
1373	1375	2	2	10805	HIGH	1	3	1.34949
1412	1413	1	1	10806	HIGH	1	3	1.79933
1423	1424	1	1	10806	HIGH	1	3	2.24916
1451	1452	1	1	10806	HIGH	1	3	5.39798
1460	1462	2	2	10805	HIGH	1	3	1.34949
1471	1472	1	1	10806	HIGH	1	3	1.79933
1489	1490	1	1	10806	HIGH	1	3	1.79933
1522	1523	1	1	10806	HIGH	1	3	1.79933
1531	1532	1	1	10806	HIGH	1	3	1.34949
1543	1545	2	2	10805	HIGH	1	3	2.24916
1567	1568	1	1	10806	HIGH	1	3	2.69899
1572	1574	2	2	10805	HIGH	1	3	1.34949
1574	3221	1647	0	9160	HIGH	1	3	3.59865
1579	1581	2	2	10805	HIGH	1	3	1.34949
1581	1582	1	1	10806	HIGH	1	3	1.34949
1589	1590	1	1	10806	HIGH	1	3	1.79933
1597	1598	1	1	10806	HIGH	1	3	6.29764
1600	1601	1	1	10806	HIGH	1	3	2.24916
1611	1612	1	1	10806	HIGH	1	3	1.34949
1618	1619	1	1	10806	HIGH	1	3	4.04848
1627	1628	1	1	10806	HIGH	1	3	3.59865
1638	1639	1	1	10806	HIGH	1	3	2.24916
1654	1659	5	2	10802	HIGH	1	3	1.79933
1657	1658	1	1	10806	HIGH	1	3	4.49832
1664	1666	2	2	10805	HIGH	1	3	1.34949
1682	1683	1	1	10806	HIGH	1	3	1.34949
1684	1687	3	0	10804	HIGH	1	3	2.69899
1690	1691	1	1	10806	HIGH	1	3	5.39798
1718	1719	1	1	10806	HIGH	1	3	4.04848
1733	1734	1	1	10806	HIGH	1	3	1.79933
1745	1746	1	1	10806	HIGH	1	3	1.79933
1749	1750	1	1	10806	HIGH	1	3	4.94815
1766	1767	1	1	10806	HIGH	1	3	1.34949
1771	1773	2	2	10805	HIGH	1	3	7.64714
1786	1787	1	1	10806	HIGH	1	3	1.79933
1790	1792	2	2	10805	HIGH	1	3	3.14882
1805	1806	1	1	10806	HIGH	1	3	1.34949
1810	1811	1	1	10806	HIGH	1	3	1.79933
1815	1816	1	1	10806	HIGH	1	3	7.19731
1821	1822	1	1	10806	HIGH	1	3	4.04848
1826	1828	2	2	10805	HIGH	1	3	1.79933
1834	1835	1	1	10806	HIGH	1	3	1.34949
1854	1855	1	1	10806	HIGH	1	3	4.04848
1854	1856	2	2	10805	HIGH	1	3	3.14882
1860	1861	1	1	10806	HIGH	1	3	2.69899
1863	1864	1	1	10806	HIGH	1	3	2.69899
1878	1879	1	1	10806	HIGH	1	3	1.34949
1881	1882	1	1	10806	HIGH	1	3	1.79933
1887	1889	2	2	10805	HIGH	1	3	4.04848
1926	1927	1	1	10806	HIGH	1	3	1.34949
1931	1932	1	1	10806	HIGH	1	3	1.34949
1936	1938	2	2	10805	HIGH	1	3	3.59865
1945	1946	1	1	10806	HIGH	1	3	1.34949
1950	1951	1	1	10806	HIGH	1	3	1.79933
1978	1979	1	1	10806	HIGH	1	3	1.34949
1998	1999	1	1	10806	HIGH	1	3	2.24916
2003	2072	69	0	10738	HIGH	1	3	1.79933
2010	2011	1	1	10806	HIGH	1	3	1.34949
2033	2034	1	1	10806	HIGH	1	3	3.59865
2051	2052	1	1	10806	HIGH	1	3	1.79933
2052	2053	1	1	10806	HIGH	1	3	2.24916
2069	2070	1	1	10806	HIGH	1	3	0.899663
2075	2076	1	1	10806	HIGH	1	3	2.69899
2091	2092	1	1	10806	HIGH	1	3	8.5468
2101	2102	1	1	10806	HIGH	1	3	1.79933
2112	2113	1	1	10806	HIGH	1	3	2.69899
2119	2120	1	1	10806	HIGH	1	3	2.24916
2122	2123	1	1	10806	HIGH	1	3	2.24916
2149	2150	1	1	10806	HIGH	1	3	1.79933
2165	2166	1	1	10806	HIGH	1	3	3.14882
2185	2186	1	1	10806	HIGH	1	3	1.34949
2192	2193	1	1	10806	HIGH	1	3	0.899663
2199	2200	1	1	10806	HIGH	1	3	1.34949
2206	2207	1	1	10806	HIGH	1	3	2.69899
2211	2212	1	1	10806	HIGH	1	3	0.899663
2213	2214	1	1	10806	HIGH	1	3	1.79933
2227	2228	1	1	10806	HIGH	1	3	0.899663
2231	2233	2	2	10805	HIGH	1	3	1.34949
2237	2238	1	1	10806	HIGH	1	3	0.899663
2238	2239	1	1	10806	HIGH	1	3	1.34949
2247	2248	1	1	10806	HIGH	1	3	7.19731
2260	2277	17	2	10790	HIGH	1	3	1.34949
2261	2262	1	1	10806	HIGH	1	3	0.899663
2268	2283	15	0	10792	HIGH	1	3	4.04848
2269	2270	1	1	10806	HIGH	1	3	0.899663
2274	2276	2	2	10805	HIGH	1	3	0.899663
2278	2279	1	1	10806	HIGH	1	3	2.69899
2278	2280	2	2	10805	HIGH	1	3	0.899663
2283	2284	1	1	10806	HIGH	1	3	0.899663
2287	2288	1	1	10806	HIGH	1	3	1.34949
2301	2302	1	1	10806	HIGH	1	3	1.34949
2315	2317	2	2	10805	HIGH	1	3	1.79933
2318	2319	1	1	10806	HIGH	1	3	7.64714
2318	2320	2	2	10805	HIGH	1	3	1.79933
2335	2336	1	1	10806	HIGH	1	3	3.14882
2339	2341	2	2	10805	HIGH	1	3	1.34949
2344	2345	1	1	10806	HIGH	1	3	2.69899
2346	2351	5	2	10802	HIGH	1	3	1.79933
2360	2361	1	1	10806	HIGH	1	3	0.899663
2371	3175	804	0	10003	HIGH	1	3	1.34949
2392	2394	2	2	10805	HIGH	1	3	4.04848
2396	2397	1	1	10806	HIGH	1	3	0.899663
2403	2404	1	1	10806	HIGH	1	3	2.69899
2408	2410	2	2	10805	HIGH	1	3	3.14882
2412	2413	1	1	10806	HIGH	1	3	3.59865
2414	2416	2	2	10805	HIGH	1	3	0.899663
2416	2417	1	1	10806	HIGH	1	3	0.899663
2429	2430	1	1	10806	HIGH	1	3	0.899663
2444	2445	1	1	10806	HIGH	1	3	1.34949
2447	2449	2	2	10805	HIGH	1	3	0.899663
2448	2449	1	1	10806	HIGH	1	3	9.44646
2448	2450	2	2	10805	HIGH	1	3	0.899663
2485	2486	1	1	10806	HIGH	1	3	0.899663
2493	2494	1	1	10806	HIGH	1	3	2.24916
2514	2515	1	1	10806	HIGH	1	3	23.3912
2514	2516	2	2	10805	HIGH	1	3	4.04848
2538	2539	1	1	10806	HIGH	1	3	6.74747
2551	2553	2	2	10805	HIGH	1	3	2.69899
2552	2555	3	0	10804	HIGH	1	3	0.899663
2554	2555	1	1	10806	HIGH	1	3	3.14882
2570	2571	1	1	10806	HIGH	1	3	1.79933
2599	2600	1	1	10806	HIGH	1	3	1.34949
2600	2601	1	1	10806	HIGH	1	3	13.4949
2614	2617	3	0	10804	HIGH	1	3	1.34949
2622	2625	3	0	10804	HIGH	1	3	0.899663
2630	2631	1	1	10806	HIGH	1	3	0.899663
2636	2637	1	1	10806	HIGH	1	3	1.79933
2639	2640	1	1	10806	HIGH	1	3	1.79933
2640	2645	5	2	10802	HIGH	1	3	1.79933
2643	2644	1	1	10806	HIGH	1	3	2.24916
2653	2654	1	1	10806	HIGH	1	3	4.04848
2661	2662	1	1	10806	HIGH	1	3	0.899663
2666	2667	1	1	10806	HIGH	1	3	1.79933
2676	2677	1	1	10806	HIGH	1	3	0.899663
2678	2679	1	1	10806	HIGH	1	3	1.79933
2679	2705	26	2	10781	HIGH	1	3	0.899663
2686	2693	7	1	10800	HIGH	1	3	2.69899
2690	2691	1	1	10806	HIGH	1	3	1.34949
2691	2695	4	1	10803	HIGH	1	3	0.899663
2692	2693	1	1	10806	HIGH	1	3	1.34949
2704	2705	1	1	10806	HIGH	1	3	1.79933
2704	2710	6	0	10801	HIGH	1	3	1.34949
2724	2726	2	2	10805	HIGH	1	3	0.899663
2728	2730	2	2	10805	HIGH	1	3	0.899663
2730	2731	1	1	10806	HIGH	1	3	1.34949
2736	2768	32	2	10775	HIGH	1	3	2.24916
2753	2770	17	2	10790	HIGH	1	3	1.79933
2757	2758	1	1	10806	HIGH	1	3	1.34949
2766	2767	1	1	10806	HIGH	1	3	23.8411
2766	2768	2	2	10805	HIGH	1	3	12.1455
2772	2773	1	1	10806	HIGH	1	3	4.94815
2789	2791	2	2	10805	HIGH	1	3	1.34949
2795	2796	1	1	10806	HIGH	1	3	1.34949
2806	2807	1	1	10806	HIGH	1	3	1.34949
2812	2813	1	1	10806	HIGH	1	3	2.24916
2821	2822	1	1	10806	HIGH	1	3	4.49832
2833	2834	1	1	10806	HIGH	1	3	3.59865
2839	2840	1	1	10806	HIGH	1	3	1.79933
2840	2841	1	1	10806	HIGH	1	3	19.7926
2853	2854	1	1	10806	HIGH	1	3	6.74747
2861	2862	1	1	10806	HIGH	1	3	2.69899
2868	2869	1	1	10806	HIGH	1	3	5.84781
2874	2877	3	0	10804	HIGH	1	3	1.34949
2883	2884	1	1	10806	HIGH	1	3	5.39798
2883	2885	2	2	10805	HIGH	1	3	2.69899
2900	2902	2	2	10805	HIGH	1	3	3.59865
2911	2912	1	1	10806	HIGH	1	3	0.899663
2912	2913	1	1	10806	HIGH	1	3	0.899663
2929	2931	2	2	10805	HIGH	1	3	1.34949
2943	2944	1	1	10806	HIGH	1	3	6.29764
2943	2945	2	2	10805	HIGH	1	3	1.34949
2952	2953	1	1	10806	HIGH	1	3	1.79933
2962	2963	1	1	10806	HIGH	1	3	1.34949
2976	2977	1	1	10806	HIGH	1	3	1.34949
2981	2982	1	1	10806	HIGH	1	3	1.34949
3001	3003	2	2	10805	HIGH	1	3	3.59865
3016	3017	1	1	10806	HIGH	1	3	2.69899
3027	3028	1	1	10806	HIGH	1	3	2.69899
3081	3082	1	1	10806	HIGH	1	3	1.79933
3095	3096	1	1	10806	HIGH	1	3	5.39798
3101	3102	1	1	10806	HIGH	1	3	1.79933
3101	3103	2	2	10805	HIGH	1	3	1.34949
3106	3107	1	1	10806	HIGH	1	3	1.34949
3110	3112	2	2	10805	HIGH	1	3	3.14882
3116	3117	1	1	10806	HIGH	1	3	1.79933
3126	3127	1	1	10806	HIGH	1	3	5.39798
3131	3132	1	1	10806	HIGH	1	3	3.59865
3147	3148	1	1	10806	HIGH	1	3	0.899663
3148	3149	1	1	10806	HIGH	1	3	3.59865
3152	3157	5	2	10802	HIGH	1	3	2.69899
3161	3183	22	1	10785	HIGH	1	3	2.24916
3165	3166	1	1	10806	HIGH	1	3	4.04848
3169	3171	2	2	10805	HIGH	1	3	1.34949
3182	3183	1	1	10806	HIGH	1	3	2.24916
3184	3185	1	1	10806	HIGH	1	3	1.34949
3190	3191	1	1	10806	HIGH	1	3	1.34949
3200	3201	1	1	10806	HIGH	1	3	1.79933
3217	3218	1	1	10806	HIGH	1	3	2.69899
3225	3226	1	1	10806	HIGH	1	3	4.94815
3228	3229	1	1	10806	HIGH	1	3	1.34949
3250	3251	1	1	10806	HIGH	1	3	2.24916
3254	3255	1	1	10806	HIGH	1	3	1.79933
3261	3262	1	1	10806	HIGH	1	3	1.34949
3264	3265	1	1	10806	HIGH	1	3	2.69899
3280	3281	1	1	10806	HIGH	1	3	3.14882
3286	3287	1	1	10806	HIGH	1	3	1.34949
3292	3294	2	2	10805	HIGH	1	3	4.04848
3292	3348	56	2	10751	HIGH	1	3	0.899663
3316	3317	1	1	10806	HIGH	1	3	0.899663
3323	3324	1	1	10806	HIGH	1	3	2.24916
3329	3333	4	1	10803	HIGH	1	3	1.34949
3330	3331	1	1	10806	HIGH	1	3	0.899663
3331	3332	1	1	10806	HIGH	1	3	0.899663
3334	3370	36	0	10771	HIGH	1	3	0.899663
3340	3394	54	0	10753	HIGH	1	3	1.79933
3341	3342	1	1	10806	HIGH	1	3	4.49832
3361	3362	1	1	10806	HIGH	1	3	1.34949
3367	3369	2	2	10805	HIGH	1	3	1.79933
3428	3429	1	1	10806	HIGH	1	3	1.79933
3431	3432	1	1	10806	HIGH	1	3	1.34949
3435	3437	2	2	10805	HIGH	1	3	1.34949
3438	3439	1	1	10806	HIGH	1	3	2.24916
3442	3443	1	1	10806	HIGH	1	3	8.09697
3454	3455	1	1	10806	HIGH	1	3	4.94815
3462	3463	1	1	10806	HIGH	1	3	3.59865
3462	3464	2	2	10805	HIGH	1	3	1.79933
3481	3482	1	1	10806	HIGH	1	3	1.79933
3492	3493	1	1	10806	HIGH	1	3	3.14882
3496	3497	1	1	10806	HIGH	1	3	2.69899
3502	3503	1	1	10806	HIGH	1	3	3.14882
3502	3504	2	2	10805	HIGH	1	3	1.79933
3506	3510	4	1	10803	HIGH	1	3	1.34949
3508	3509	1	1	10806	HIGH	1	3	1.79933
3510	3512	2	2	10805	HIGH	1	3	1.79933
3520	3521	1	1	10806	HIGH	1	3	1.79933
3525	3526	1	1	10806	HIGH	1	3	1.34949
3531	3532	1	1	10806	HIGH	1	3	3.59865
3543	3544	1	1	10806	HIGH	1	3	2.24916
3577	3578	1	1	10806	HIGH	1	3	1.34949
3609	3610	1	1	10806	HIGH	1	3	1.79933
3613	3639	26	2	10781	HIGH	1	3	2.69899
3615	3618	3	0	10804	HIGH	1	3	1.34949
3615	3641	26	2	10781	HIGH	1	3	1.34949
3630	3632	2	2	10805	HIGH	1	3	3.14882
3633	3634	1	1	10806	HIGH	1	3	2.24916
3666	3667	1	1	10806	HIGH	1	3	1.79933
3681	3682	1	1	10806	HIGH	1	3	1.79933
3688	3689	1	1	10806	HIGH	1	3	4.04848
3693	3694	1	1	10806	HIGH	1	3	6.29764
3705	3706	1	1	10806	HIGH	1	3	2.24916
3723	3725	2	2	10805	HIGH	1	3	2.24916
3726	3727	1	1	10806	HIGH	1	3	1.79933
3741	3743	2	2	10805	HIGH	1	3	2.24916
3743	3744	1	1	10806	HIGH	1	3	2.69899
3749	3751	2	2	10805	HIGH	1	3	2.69899
3754	3755	1	1	10806	HIGH	1	3	1.34949
3759	3823	64	1	10743	HIGH	1	3	2.24916
3790	3791	1	1	10806	HIGH	1	3	4.04848
3793	3794	1	1	10806	HIGH	1	3	1.79933
3797	3799	2	2	10805	HIGH	1	3	1.79933
3824	3825	1	1	10806	HIGH	1	3	8.09697
3835	3836	1	1	10806	HIGH	1	3	2.24916
3841	3843	2	2	10805	HIGH	1	3	2.69899
3887	3888	1	1	10806	HIGH	1	3	4.04848
3896	3898	2	2	10805	HIGH	1	3	1.34949
3901	3902	1	1	10806	HIGH	1	3	2.24916
3907	3908	1	1	10806	HIGH	1	3	1.34949
3908	3909	1	1	10806	HIGH	1	3	1.34949
3937	3938	1	1	10806	HIGH	1	3	9.44646
3942	3943	1	1	10806	HIGH	1	3	6.29764
3969	3970	1	1	10806	HIGH	1	3	1.79933
4017	4018	1	1	10806	HIGH	1	3	2.24916
4025	4026	1	1	10806	HIGH	1	3	1.34949
4052	4053	1	1	10806	HIGH	1	3	2.69899
4059	4060	1	1	10806	HIGH	1	3	3.14882
4065	4066	1	1	10806	HIGH	1	3	1.34949
4078	4079	1	1	10806	HIGH	1	3	1.34949
4094	4095	1	1	10806	HIGH	1	3	1.34949
4099	4100	1	1	10806	HIGH	1	3	4.49832
4102	4103	1	1	10806	HIGH	1	3	1.34949
4112	4114	2	2	10805	HIGH	1	3	3.59865
4129	4130	1	1	10806	HIGH	1	3	1.34949
4132	4133	1	1	10806	HIGH	1	3	4.49832
4142	4143	1	1	10806	HIGH	1	3	3.14882
4173	4174	1	1	10806	HIGH	1	3	1.34949
4180	4181	1	1	10806	HIGH	1	3	1.34949
4185	4186	1	1	10806	HIGH	1	3	1.34949
4188	4189	1	1	10806	HIGH	1	3	1.34949
4188	4192	4	1	10803	HIGH	1	3	2.24916
4191	4194	3	0	10804	HIGH	1	3	2.24916
4213	4214	1	1	10806	HIGH	1	3	1.79933
4228	4229	1	1	10806	HIGH	1	3	4.49832
4234	4235	1	1	10806	HIGH	1	3	1.34949
4242	4244	2	2	10805	HIGH	1	3	1.34949
4261	4263	2	2	10805	HIGH	1	3	2.69899
4276	4277	1	1	10806	HIGH	1	3	1.34949
4279	4280	1	1	10806	HIGH	1	3	2.24916
4282	4283	1	1	10806	HIGH	1	3	3.59865
4312	4313	1	1	10806	HIGH	1	3	1.34949
4350	4351	1	1	10806	HIGH	1	3	1.34949
4359	4360	1	1	10806	HIGH	1	3	1.34949
4370	4371	1	1	10806	HIGH	1	3	1.34949
4382	4383	1	1	10806	HIGH	1	3	5.39798
4387	4401	14	2	10793	HIGH	1	3	3.14882
4403	4404	1	1	10806	HIGH	1	3	1.79933
4406	4407	1	1	10806	HIGH	1	3	4.04848
4406	4408	2	2	10805	HIGH	1	3	1.79933
4411	4461	50	2	10757	HIGH	1	3	1.34949
4426	4427	1	1	10806	HIGH	1	3	0.899663
4449	4450	1	1	10806	HIGH	1	3	1.34949
4470	4471	1	1	10806	HIGH	1	3	2.24916
4492	4493	1	1	10806	HIGH	1	3	1.79933
4498	4499	1	1	10806	HIGH	1	3	3.59865
4521	4531	10	1	10797	HIGH	1	3	1.34949
4524	4525	1	1	10806	HIGH	1	3	1.34949
4533	4534	1	1	10806	HIGH	1	3	1.79933
4551	4552	1	1	10806	HIGH	1	3	1.79933
4566	4567	1	1	10806	HIGH	1	3	1.79933
4566	4568	2	2	10805	HIGH	1	3	4.04848
4579	4580	1	1	10806	HIGH	1	3	1.34949
4579	4583	4	1	10803	HIGH	1	3	2.24916
4603	4604	1	1	10806	HIGH	1	3	1.79933
4603	4625	22	1	10785	HIGH	1	3	1.34949
4606	4607	1	1	10806	HIGH	1	3	2.24916
4607	4654	47	2	10760	HIGH	1	3	1.34949
4639	4640	1	1	10806	HIGH	1	3	1.34949
4642	4643	1	1	10806	HIGH	1	3	2.24916
4654	4655	1	1	10806	HIGH	1	3	2.69899
4658	4660	2	2	10805	HIGH	1	3	3.14882
4664	4665	1	1	10806	HIGH	1	3	1.34949
4665	4667	2	2	10805	HIGH	1	3	2.69899
4702	4723	21	0	10786	HIGH	1	3	1.34949
4709	4712	3	0	10804	HIGH	1	3	1.34949
4711	4713	2	2	10805	HIGH	1	3	3.59865
4716	4719	3	0	10804	HIGH	1	3	1.34949
4717	4718	1	1	10806	HIGH	1	3	2.24916
4725	4726	1	1	10806	HIGH	1	3	3.14882
4736	4737	1	1	10806	HIGH	1	3	3.14882
4760	4761	1	1	10806	HIGH	1	3	1.79933
4766	4767	1	1	10806	HIGH	1	3	1.34949
4768	4769	1	1	10806	HIGH	1	3	1.34949
4770	4771	1	1	10806	HIGH	1	3	7.64714
4770	4772	2	2	10805	HIGH	1	3	4.49832
4796	4797	1	1	10806	HIGH	1	3	4.49832
4797	4798	1	1	10806	HIGH	1	3	1.34949
4817	4818	1	1	10806	HIGH	1	3	14.8444
4842	4843	1	1	10806	HIGH	1	3	1.34949
4849	4851	2	2	10805	HIGH	1	3	3.59865
4852	4853	1	1	10806	HIGH	1	3	3.59865
4861	4862	1	1	10806	HIGH	1	3	1.34949
4901	4902	1	1	10806	HIGH	1	3	3.59865
4919	4921	2	2	10805	HIGH	1	3	1.79933
4925	4926	1	1	10806	HIGH	1	3	1.79933
4928	4929	1	1	10806	HIGH	1	3	1.79933
4932	4933	1	1	10806	HIGH	1	3	1.79933
4954	4956	2	2	10805	HIGH	1	3	6.29764
4965	4966	1	1	10806	HIGH	1	3	3.59865
4972	4973	1	1	10806	HIGH	1	3	2.24916
4976	4977	1	1	10806	HIGH	1	3	1.34949
4991	4993	2	2	10805	HIGH	1	3	1.34949
4994	4995	1	1	10806	HIGH	1	3	1.34949
5035	5036	1	1	10806	HIGH	1	3	2.24916
5091	5098	7	1	10800	HIGH	1	3	1.34949
5096	5097	1	1	10806	HIGH	1	3	2.24916
5103	5105	2	2	10805	HIGH	1	3	4.04848
5106	5107	1	1	10806	HIGH	1	3	1.79933
5115	5116	1	1	10806	HIGH	1	3	5.39798
5120	5121	1	1	10806	HIGH	1	3	2.24916
5121	5124	3	0	10804	HIGH	1	3	1.79933
5123	5124	1	1	10806	HIGH	1	3	1.79933
5141	5142	1	1	10806	HIGH	1	3	1.34949
5145	5146	1	1	10806	HIGH	1	3	4.49832
5178	5179	1	1	10806	HIGH	1	3	2.24916
5208	5209	1	1	10806	HIGH	1	3	12.5953
5208	5210	2	2	10805	HIGH	1	3	3.14882
5225	5226	1	1	10806	HIGH	1	3	1.79933
5231	5232	1	1	10806	HIGH	1	3	2.69899
5250	5252	2	2	10805	HIGH	1	3	3.14882
5274	5288	14	2	10793	HIGH	1	3	2.24916
5277	5278	1	1	10806	HIGH	1	3	1.34949
5302	5304	2	2	10805	HIGH	1	3	1.34949
5342	5666	324	0	10483	HIGH	1	3	2.69899
5346	5354	8	2	10799	HIGH	1	3	4.04848
5351	5669	318	0	10489	HIGH	1	3	2.24916
5363	5364	1	1	10806	HIGH	1	3	4.94815
5371	5372	1	1	10806	HIGH	1	3	2.69899
5378	5379	1	1	10806	HIGH	1	3	2.24916
5388	5389	1	1	10806	HIGH	1	3	5.84781
5402	5403	1	1	10806	HIGH	1	3	1.34949
5403	5405	2	2	10805	HIGH	1	3	1.34949
5406	5407	1	1	10806	HIGH	1	3	1.79933
5426	5427	1	1	10806	HIGH	1	3	1.34949
5428	5429	1	1	10806	HIGH	1	3	3.59865
5443	5444	1	1	10806	HIGH	1	3	2.69899
5445	5446	1	1	10806	HIGH	1	3	1.79933
5449	5450	1	1	10806	HIGH	1	3	4.94815
5467	5472	5	2	10802	HIGH	1	3	1.34949
5471	5472	1	1	10806	HIGH	1	3	1.79933
5478	5480	2	2	10805	HIGH	1	3	1.34949
5481	5483	2	2	10805	HIGH	1	3	1.34949
5493	5495	2	2	10805	HIGH	1	3	3.14882
5502	5503	1	1	10806	HIGH	1	3	1.34949
5508	5512	4	1	10803	HIGH	1	3	1.34949
5528	5529	1	1	10806	HIGH	1	3	2.69899
5532	5533	1	1	10806	HIGH	1	3	3.14882
5535	5538	3	0	10804	HIGH	1	3	2.24916
5549	5550	1	1	10806	HIGH	1	3	5.39798
5549	5551	2	2	10805	HIGH	1	3	1.34949
5561	5562	1	1	10806	HIGH	1	3	1.34949
5576	5577	1	1	10806	HIGH	1	3	1.34949
5591	5650	59	2	10748	HIGH	1	3	0.899663
5599	5600	1	1	10806	HIGH	1	3	2.24916
5612	5613	1	1	10806	HIGH	1	3	1.34949
5615	5617	2	2	10805	HIGH	1	3	5.39798
5619	5621	2	2	10805	HIGH	1	3	0.899663
5625	5626	1	1	10806	HIGH	1	3	1.34949
5625	5655	30	0	10777	HIGH	1	3	1.79933
5627	5628	1	1	10806	HIGH	1	3	1.34949
5630	5631	1	1	10806	HIGH	1	3	0.899663
5631	5632	1	1	10806	HIGH	1	3	1.34949
5634	5636	2	2	10805	HIGH	1	3	0.899663
5656	5657	1	1	10806	HIGH	1	3	1.34949
5663	5664	1	1	10806	HIGH	1	3	0.899663
5665	5667	2	2	10805	HIGH	1	3	0.899663
5674	5676	2	2	10805	HIGH	1	3	0.899663
5680	5681	1	1	10806	HIGH	1	3	2.24916
5683	5685	2	2	10805	HIGH	1	3	1.79933
5690	5691	1	1	10806	HIGH	1	3	0.899663
5695	5696	1	1	10806	HIGH	1	3	0.899663
5701	5702	1	1	10806	HIGH	1	3	0.899663
5712	5713	1	1	10806	HIGH	1	3	0.899663
5723	5724	1	1	10806	HIGH	1	3	3.14882
5742	5743	1	1	10806	HIGH	1	3	2.24916
5781	5782	1	1	10806	HIGH	1	3	4.04848
5781	5783	2	2	10805	HIGH	1	3	2.24916
5804	5805	1	1	10806	HIGH	1	3	1.79933
5805	5806	1	1	10806	HIGH	1	3	11.2458
5805	5807	2	2	10805	HIGH	1	3	4.94815
5813	5814	1	1	10806	HIGH	1	3	0.899663
5819	5820	1	1	10806	HIGH	1	3	1.34949
5853	5854	1	1	10806	HIGH	1	3	3.59865
5866	5867	1	1	10806	HIGH	1	3	1.34949
5875	5876	1	1	10806	HIGH	1	3	0.899663
5876	5877	1	1	10806	HIGH	1	3	1.79933
5901	5902	1	1	10806	HIGH	1	3	4.94815
5941	5942	1	1	10806	HIGH	1	3	1.34949
5944	5945	1	1	10806	HIGH	1	3	2.24916
5975	5977	2	2	10805	HIGH	1	3	1.34949
5979	5981	2	2	10805	HIGH	1	3	1.34949
5983	5992	9	0	10798	HIGH	1	3	0.899663
5984	5995	11	2	10796	HIGH	1	3	0.899663
5986	5988	2	2	10805	HIGH	1	3	0.899663
5988	5990	2	2	10805	HIGH	1	3	1.34949
5991	5993	2	2	10805	HIGH	1	3	0.899663
6004	6005	1	1	10806	HIGH	1	3	0.899663
6007	6008	1	1	10806	HIGH	1	3	1.34949
6012	6014	2	2	10805	HIGH	1	3	0.899663
6013	6014	1	1	10806	HIGH	1	3	0.899663
6026	6028	2	2	10805	HIGH	1	3	1.34949
6037	6038	1	1	10806	HIGH	1	3	0.899663
6040	6041	1	1	10806	HIGH	1	3	0.899663
6045	6046	1	1	10806	HIGH	1	3	0.899663
6045	6047	2	2	10805	HIGH	1	3	6.74747
6056	6057	1	1	10806	HIGH	1	3	1.34949
6071	6072	1	1	10806	HIGH	1	3	1.34949
6074	6075	1	1	10806	HIGH	1	3	1.34949
6077	6079	2	2	10805	HIGH	1	3	7.64714
6092	6093	1	1	10806	HIGH	1	3	1.79933
6121	6143	22	1	10785	HIGH	1	3	2.24916
6129	6143	14	2	10793	HIGH	1	3	1.79933
6151	6152	1	1	10806	HIGH	1	3	1.34949
6168	6169	1	1	10806	HIGH	1	3	2.69899
6170	6172	2	2	10805	HIGH	1	3	0.899663
6171	6172	1	1	10806	HIGH	1	3	0.899663
6175	6176	1	1	10806	HIGH	1	3	2.24916
6183	6224	41	2	10766	HIGH	1	3	0.899663
6194	6195	1	1	10806	HIGH	1	3	7.19731
6199	6200	1	1	10806	HIGH	1	3	0.899663
6210	6211	1	1	10806	HIGH	1	3	1.79933
6219	6220	1	1	10806	HIGH	1	3	0.899663
6221	6223	2	2	10805	HIGH	1	3	0.899663
6235	6236	1	1	10806	HIGH	1	3	2.24916
6243	6283	40	1	10767	HIGH	1	3	0.899663
6276	6277	1	1	10806	HIGH	1	3	0.899663
6278	6280	2	2	10805	HIGH	1	3	4.04848
6291	6343	52	1	10755	HIGH	1	3	0.899663
6298	6299	1	1	10806	HIGH	1	3	2.69899
6298	6340	42	0	10765	HIGH	1	3	0.899663
6302	6304	2	2	10805	HIGH	1	3	0.899663
6306	6308	2	2	10805	HIGH	1	3	0.899663
6306	6323	17	2	10790	HIGH	1	3	0.899663
6312	6315	3	0	10804	HIGH	1	3	1.34949
6322	6324	2	2	10805	HIGH	1	3	0.899663
6335	6337	2	2	10805	HIGH	1	3	0.899663
6336	6345	9	0	10798	HIGH	1	3	2.69899
6339	6350	11	2	10796	HIGH	1	3	0.899663
6345	6347	2	2	10805	HIGH	1	3	1.34949
6349	6351	2	2	10805	HIGH	1	3	3.14882
6353	6354	1	1	10806	HIGH	1	3	1.79933
6355	6357	2	2	10805	HIGH	1	3	0.899663
6357	6358	1	1	10806	HIGH	1	3	3.59865
6370	6371	1	1	10806	HIGH	1	3	1.34949
6389	6393	4	1	10803	HIGH	1	3	1.34949
6423	6424	1	1	10806	HIGH	1	3	1.79933
6439	6440	1	1	10806	HIGH	1	3	8.5468
6454	6455	1	1	10806	HIGH	1	3	1.79933
6456	6457	1	1	10806	HIGH	1	3	4.04848
6456	6458	2	2	10805	HIGH	1	3	4.04848
6460	6462	2	2	10805	HIGH	1	3	1.34949
6471	6472	1	1	10806	HIGH	1	3	3.14882
6477	6478	1	1	10806	HIGH	1	3	1.34949
6484	6486	2	2	10805	HIGH	1	3	2.24916
6488	6489	1	1	10806	HIGH	1	3	2.24916
6488	6504	16	1	10791	HIGH	1	3	1.34949
6492	6493	1	1	10806	HIGH	1	3	1.34949
6495	6496	1	1	10806	HIGH	1	3	1.79933
6497	6498	1	1	10806	HIGH	1	3	1.79933
6507	6509	2	2	10805	HIGH	1	3	1.79933
6516	6518	2	2	10805	HIGH	1	3	2.69899
6521	6522	1	1	10806	HIGH	1	3	1.34949
6523	6524	1	1	10806	HIGH	1	3	2.69899
6560	6561	1	1	10806	HIGH	1	3	1.79933
6586	6587	1	1	10806	HIGH	1	3	2.24916
6599	6600	1	1	10806	HIGH	1	3	3.59865
6614	6615	1	1	10806	HIGH	1	3	1.79933
6619	6620	1	1	10806	HIGH	1	3	1.79933
6626	6627	1	1	10806	HIGH	1	3	0.899663
6631	6633	2	2	10805	HIGH	1	3	2.24916
6634	6635	1	1	10806	HIGH	1	3	1.79933
6639	6640	1	1	10806	HIGH	1	3	6.29764
6645	6646	1	1	10806	HIGH	1	3	1.34949
6647	6650	3	0	10804	HIGH	1	3	1.34949
6653	6654	1	1	10806	HIGH	1	3	1.34949
6660	6661	1	1	10806	HIGH	1	3	3.59865
6697	6698	1	1	10806	HIGH	1	3	0.899663
6705	6706	1	1	10806	HIGH	1	3	1.79933
6712	6713	1	1	10806	HIGH	1	3	0.899663
6727	6728	1	1	10806	HIGH	1	3	2.69899
6747	6748	1	1	10806	HIGH	1	3	1.34949
6749	6750	1	1	10806	HIGH	1	3	2.69899
6752	6753	1	1	10806	HIGH	1	3	3.14882
6755	6756	1	1	10806	HIGH	1	3	1.34949
6758	6759	1	1	10806	HIGH	1	3	1.34949
6761	6770	9	0	10798	HIGH	1	3	2.24916
6781	6783	2	2	10805	HIGH	1	3	4.94815
6792	6811	19	1	10788	HIGH	1	3	1.34949
6795	6797	2	2	10805	HIGH	1	3	1.79933
6799	6800	1	1	10806	HIGH	1	3	10.3461
6799	6801	2	2	10805	HIGH	1	3	5.39798
6813	6814	1	1	10806	HIGH	1	3	1.79933
6823	6824	1	1	10806	HIGH	1	3	2.69899
6831	6833	2	2	10805	HIGH	1	3	5.84781
6834	6862	28	1	10779	HIGH	1	3	2.24916
6839	6840	1	1	10806	HIGH	1	3	4.94815
6847	6848	1	1	10806	HIGH	1	3	3.14882
6867	6868	1	1	10806	HIGH	1	3	2.24916
6879	6880	1	1	10806	HIGH	1	3	1.34949
6887	6888	1	1	10806	HIGH	1	3	0.899663
6888	6889	1	1	10806	HIGH	1	3	1.79933
6897	6898	1	1	10806	HIGH	1	3	2.69899
6900	6901	1	1	10806	HIGH	1	3	4.49832
6905	6906	1	1	10806	HIGH	1	3	1.34949
6906	6907	1	1	10806	HIGH	1	3	0.899663
6912	6913	1	1	10806	HIGH	1	3	1.34949
6916	6946	30	0	10777	HIGH	1	3	0.899663
6920	6921	1	1	10806	HIGH	1	3	0.899663
6930	6931	1	1	10806	HIGH	1	3	1.34949
6932	6933	1	1	10806	HIGH	1	3	1.79933
6932	6934	2	2	10805	HIGH	1	3	1.34949
6937	6939	2	2	10805	HIGH	1	3	1.34949
6939	6940	1	1	10806	HIGH	1	3	12.5953
6939	6941	2	2	10805	HIGH	1	3	5.84781
6963	6964	1	1	10806	HIGH	1	3	1.34949
6966	6967	1	1	10806	HIGH	1	3	1.34949
6974	6975	1	1	10806	HIGH	1	3	1.34949
6999	7000	1	1	10806	HIGH	1	3	2.24916
7005	7046	41	2	10766	HIGH	1	3	1.79933
7028	7029	1	1	10806	HIGH	1	3	1.34949
7031	7032	1	1	10806	HIGH	1	3	3.59865
7060	7061	1	1	10806	HIGH	1	3	6.29764
7064	7065	1	1	10806	HIGH	1	3	2.24916
7086	7087	1	1	10806	HIGH	1	3	2.69899
7095	7097	2	2	10805	HIGH	1	3	1.34949
7097	7100	3	0	10804	HIGH	1	3	3.59865
7113	7114	1	1	10806	HIGH	1	3	1.79933
7125	7127	2	2	10805	HIGH	1	3	1.79933
7144	7145	1	1	10806	HIGH	1	3	1.79933
7152	7153	1	1	10806	HIGH	1	3	2.24916
7156	7157	1	1	10806	HIGH	1	3	1.79933
7168	7169	1	1	10806	HIGH	1	3	7.64714
7178	7179	1	1	10806	HIGH	1	3	2.24916
7191	7192	1	1	10806	HIGH	1	3	1.34949
7200	7201	1	1	10806	HIGH	1	3	2.24916
7206	7207	1	1	10806	HIGH	1	3	1.79933
7213	7215	2	2	10805	HIGH	1	3	4.49832
7217	7219	2	2	10805	HIGH	1	3	1.34949
7235	7237	2	2	10805	HIGH	1	3	1.34949
7279	7280	1	1	10806	HIGH	1	3	1.79933
7301	7328	27	0	10780	HIGH	1	3	1.79933
7316	7317	1	1	10806	HIGH	1	3	3.59865
7321	7322	1	1	10806	HIGH	1	3	7.19731
7321	7323	2	2	10805	HIGH	1	3	2.69899
7359	7360	1	1	10806	HIGH	1	3	1.34949
7371	7372	1	1	10806	HIGH	1	3	1.79933
7378	7380	2	2	10805	HIGH	1	3	0.899663
7385	7387	2	2	10805	HIGH	1	3	6.74747
7389	7390	1	1	10806	HIGH	1	3	1.34949
7398	7402	4	1	10803	HIGH	1	3	1.79933
7401	7402	1	1	10806	HIGH	1	3	4.49832
7414	7415	1	1	10806	HIGH	1	3	0.899663
7422	7423	1	1	10806	HIGH	1	3	1.34949
7432	7433	1	1	10806	HIGH	1	3	1.34949
7438	7439	1	1	10806	HIGH	1	3	0.899663
7457	7477	20	2	10787	HIGH	1	3	0.899663
7481	7482	1	1	10806	HIGH	1	3	3.59865
7487	7488	1	1	10806	HIGH	1	3	12.5953
7487	7489	2	2	10805	HIGH	1	3	0.899663
7499	7542	43	1	10764	HIGH	1	3	0.899663
7503	7505	2	2	10805	HIGH	1	3	1.34949
7509	7511	2	2	10805	HIGH	1	3	2.69899
7511	7518	7	1	10800	HIGH	1	3	0.899663
7514	7530	16	1	10791	HIGH	1	3	1.34949
7532	7533	1	1	10806	HIGH	1	3	1.34949
7534	7536	2	2	10805	HIGH	1	3	1.34949
7535	7536	1	1	10806	HIGH	1	3	1.34949
7539	7554	15	0	10792	HIGH	1	3	2.24916
7545	7546	1	1	10806	HIGH	1	3	2.69899
7549	7550	1	1	10806	HIGH	1	3	10.796
7556	7557	1	1	10806	HIGH	1	3	0.899663
7558	7559	1	1	10806	HIGH	1	3	1.34949
7563	7565	2	2	10805	HIGH	1	3	0.899663
7571	7572	1	1	10806	HIGH	1	3	0.899663
7577	7579	2	2	10805	HIGH	1	3	0.899663
7583	7584	1	1	10806	HIGH	1	3	0.899663
7583	7664	81	0	10726	HIGH	1	3	0.899663
7594	7596	2	2	10805	HIGH	1	3	2.24916
7596	7597	1	1	10806	HIGH	1	3	0.899663
7612	7613	1	1	10806	HIGH	1	3	0.899663
7617	7619	2	2	10805	HIGH	1	3	0.899663
7619	7620	1	1	10806	HIGH	1	3	3.14882
7622	7623	1	1	10806	HIGH	1	3	2.69899
7624	7625	1	1	10806	HIGH	1	3	0.899663
7627	7629	2	2	10805	HIGH	1	3	1.79933
7635	7667	32	2	10775	HIGH	1	3	0.899663
7636	7718	82	1	10725	HIGH	1	3	0.899663
7641	7642	1	1	10806	HIGH	1	3	1.34949
7653	7654	1	1	10806	HIGH	1	3	1.34949
7657	7663	6	0	10801	HIGH	1	3	0.899663
7658	7660	2	2	10805	HIGH	1	3	1.34949
7658	7680	22	1	10785	HIGH	1	3	0.899663
7672	7673	1	1	10806	HIGH	1	3	1.79933
7677	7678	1	1	10806	HIGH	1	3	0.899663
7677	7689	12	0	10795	HIGH	1	3	1.34949
7682	7683	1	1	10806	HIGH	1	3	1.79933
7689	7690	1	1	10806	HIGH	1	3	0.899663
7692	7693	1	1	10806	HIGH	1	3	1.79933
7700	7701	1	1	10806	HIGH	1	3	0.899663
7707	7716	9	0	10798	HIGH	1	3	1.34949
7718	7720	2	2	10805	HIGH	1	3	1.79933
7725	7726	1	1	10806	HIGH	1	3	1.34949
7727	7728	1	1	10806	HIGH	1	3	0.899663
7744	7746	2	2	10805	HIGH	1	3	4.94815
7745	7746	1	1	10806	HIGH	1	3	1.34949
7746	7747	1	1	10806	HIGH	1	3	1.34949
7747	7748	1	1	10806	HIGH	1	3	14.3946
7747	7749	2	2	10805	HIGH	1	3	1.34949
7768	7770	2	2	10805	HIGH	1	3	4.49832
7774	7776	2	2	10805	HIGH	1	3	1.34949
7774	7865	91	1	10716	HIGH	1	3	1.79933
7777	7838	61	1	10746	HIGH	1	3	1.34949
7793	7794	1	1	10806	HIGH	1	3	2.24916
7809	7810	1	1	10806	HIGH	1	3	2.24916
7825	7833	8	2	10799	HIGH	1	3	1.34949
7835	7836	1	1	10806	HIGH	1	3	3.59865
7845	7846	1	1	10806	HIGH	1	3	7.64714
7846	7860	14	2	10793	HIGH	1	3	6.74747
7851	7854	3	0	10804	HIGH	1	3	1.34949
7859	7866	7	1	10800	HIGH	1	3	1.79933
7872	7874	2	2	10805	HIGH	1	3	1.79933
7876	7881	5	2	10802	HIGH	1	3	3.59865
7882	7883	1	1	10806	HIGH	1	3	2.24916
7885	7902	17	2	10790	HIGH	1	3	1.79933
7891	7892	1	1	10806	HIGH	1	3	1.79933
7894	7897	3	0	10804	HIGH	1	3	1.79933
7894	7948	54	0	10753	HIGH	1	3	3.59865
7895	7896	1	1	10806	HIGH	1	3	1.34949
7912	7959	47	2	10760	HIGH	1	3	1.34949
7918	7919	1	1	10806	HIGH	1	3	4.49832
7925	7926	1	1	10806	HIGH	1	3	1.79933
7930	7932	2	2	10805	HIGH	1	3	3.59865
7930	7933	3	0	10804	HIGH	1	3	1.34949
7943	7944	1	1	10806	HIGH	1	3	3.59865
7951	7952	1	1	10806	HIGH	1	3	5.39798
7977	7978	1	1	10806	HIGH	1	3	3.14882
7997	7998	1	1	10806	HIGH	1	3	1.34949
8002	8003	1	1	10806	HIGH	1	3	1.79933
8010	8011	1	1	10806	HIGH	1	3	1.34949
8015	8016	1	1	10806	HIGH	1	3	3.14882
8024	8027	3	0	10804	HIGH	1	3	6.29764
8050	8051	1	1	10806	HIGH	1	3	1.79933
8055	8056	1	1	10806	HIGH	1	3	1.34949
8064	8065	1	1	10806	HIGH	1	3	1.34949
8065	8067	2	2	10805	HIGH	1	3	1.34949
8082	8084	2	2	10805	HIGH	1	3	2.69899
8087	8089	2	2	10805	HIGH	1	3	2.24916
8096	8098	2	2	10805	HIGH	1	3	2.69899
8129	8130	1	1	10806	HIGH	1	3	1.79933
8135	8136	1	1	10806	HIGH	1	3	1.34949
8136	8138	2	2	10805	HIGH	1	3	1.34949
8140	8142	2	2	10805	HIGH	1	3	3.14882
8146	8148	2	2	10805	HIGH	1	3	1.34949
8152	8154	2	2	10805	HIGH	1	3	3.59865
8158	8160	2	2	10805	HIGH	1	3	1.34949
8164	8165	1	1	10806	HIGH	1	3	1.34949
8169	8170	1	1	10806	HIGH	1	3	7.64714
8183	8184	1	1	10806	HIGH	1	3	12.5953
8183	8185	2	2	10805	HIGH	1	3	4.49832
8208	8209	1	1	10806	HIGH	1	3	7.64714
8216	8218	2	2	10805	HIGH	1	3	1.79933
8220	8221	1	1	10806	HIGH	1	3	4.04848
8223	8251	28	1	10779	HIGH	1	3	1.34949
8272	8273	1	1	10806	HIGH	1	3	9.8963
8277	8278	1	1	10806	HIGH	1	3	1.34949
8287	8289	2	2	10805	HIGH	1	3	4.04848
8294	8330	36	0	10771	HIGH	1	3	1.34949
8299	8301	2	2	10805	HIGH	1	3	2.24916
8309	8310	1	1	10806	HIGH	1	3	2.24916
8310	8312	2	2	10805	HIGH	1	3	1.79933
8330	8332	2	2	10805	HIGH	1	3	1.79933
8332	8335	3	0	10804	HIGH	1	3	1.34949
8335	8336	1	1	10806	HIGH	1	3	7.64714
8340	8341	1	1	10806	HIGH	1	3	3.14882
8340	8394	54	0	10753	HIGH	1	3	1.34949
8355	8356	1	1	10806	HIGH	1	3	10.3461
8355	8357	2	2	10805	HIGH	1	3	4.94815
8360	8362	2	2	10805	HIGH	1	3	4.04848
8366	8367	1	1	10806	HIGH	1	3	1.79933
8366	8404	38	2	10769	HIGH	1	3	2.69899
8377	8404	27	0	10780	HIGH	1	3	3.59865
8382	8404	22	1	10785	HIGH	1	3	2.24916
8385	8404	19	1	10788	HIGH	1	3	1.34949
8388	8389	1	1	10806	HIGH	1	3	1.79933
8390	8411	21	0	10786	HIGH	1	3	3.14882
8391	8393	2	2	10805	HIGH	1	3	3.14882
8401	8402	1	1	10806	HIGH	1	3	1.79933
8403	8404	1	1	10806	HIGH	1	3	4.94815
8419	8420	1	1	10806	HIGH	1	3	4.94815
8421	8423	2	2	10805	HIGH	1	3	1.79933
8448	8449	1	1	10806	HIGH	1	3	3.59865
8452	8454	2	2	10805	HIGH	1	3	1.34949
8470	8472	2	2	10805	HIGH	1	3	1.79933
8476	8478	2	2	10805	HIGH	1	3	1.34949
8477	8478	1	1	10806	HIGH	1	3	1.34949
8485	8486	1	1	10806	HIGH	1	3	1.34949
8489	8490	1	1	10806	HIGH	1	3	1.34949
8491	8492	1	1	10806	HIGH	1	3	8.5468
8491	8493	2	2	10805	HIGH	1	3	2.24916
8499	8500	1	1	10806	HIGH	1	3	1.79933
8505	8507	2	2	10805	HIGH	1	3	3.59865
8537	8538	1	1	10806	HIGH	1	3	2.69899
8545	8546	1	1	10806	HIGH	1	3	2.69899
8555	8556	1	1	10806	HIGH	1	3	8.09697
8576	8577	1	1	10806	HIGH	1	3	2.69899
8583	8584	1	1	10806	HIGH	1	3	1.34949
8600	8601	1	1	10806	HIGH	1	3	8.99663
8609	8610	1	1	10806	HIGH	1	3	1.34949
8611	8612	1	1	10806	HIGH	1	3	1.34949
8624	8625	1	1	10806	HIGH	1	3	1.79933
8635	8636	1	1	10806	HIGH	1	3	1.79933
8639	8641	2	2	10805	HIGH	1	3	1.34949
8642	8643	1	1	10806	HIGH	1	3	1.79933
8655	8656	1	1	10806	HIGH	1	3	7.19731
8670	8671	1	1	10806	HIGH	1	3	1.79933
8677	8678	1	1	10806	HIGH	1	3	2.24916
8683	8684	1	1	10806	HIGH	1	3	2.24916
8702	8704	2	2	10805	HIGH	1	3	2.24916
8714	8716	2	2	10805	HIGH	1	3	1.34949
8723	8724	1	1	10806	HIGH	1	3	8.99663
8729	8732	3	0	10804	HIGH	1	3	1.34949
8734	8735	1	1	10806	HIGH	1	3	4.04848
8738	8739	1	1	10806	HIGH	1	3	8.5468
8738	8740	2	2	10805	HIGH	1	3	3.59865
8758	8759	1	1	10806	HIGH	1	3	0.899663
8764	8765	1	1	10806	HIGH	1	3	4.49832
8787	8788	1	1	10806	HIGH	1	3	2.69899
8794	8796	2	2	10805	HIGH	1	3	1.34949
8798	8800	2	2	10805	HIGH	1	3	4.04848
8823	8824	1	1	10806	HIGH	1	3	5.39798
8854	8855	1	1	10806	HIGH	1	3	2.24916
8859	8861	2	2	10805	HIGH	1	3	1.34949
8863	8864	1	1	10806	HIGH	1	3	4.94815
8884	8885	1	1	10806	HIGH	1	3	1.79933
8895	8896	1	1	10806	HIGH	1	3	1.34949
8901	8902	1	1	10806	HIGH	1	3	0.899663
8905	8906	1	1	10806	HIGH	1	3	1.79933
8906	8909	3	0	10804	HIGH	1	3	0.899663
8909	8910	1	1	10806	HIGH	1	3	0.899663
[truncated: 54,203 more rows]
