# Supplementary material for: Defective viral genomes as therapeutic interfering particles against flavivirus infection in mammalian and mosquito hosts
Source: Nat Commun. 2021 Apr 16;12:2290. doi: 10.1038/s41467-021-22341-7 (PMC8052367; doi:10.1038/s41467-021-22341-7)
Supplement: Supplementary file 5 — Supplementary Data 3 [file 41467_2021_22341_MOESM5_ESM.xls]

## Sheet: YFV.csv
Start	Stop	Del.size	OF.by	DVG.size	MOI	passage	replicate	RPM
26	27	1	1	10865	HIGH	0	1	3.90673
60	62	2	2	10864	HIGH	0	1	1.95337
61	62	1	1	10865	HIGH	0	1	1.95337
62	91	29	2	10837	HIGH	0	1	1.95337
73	74	1	1	10865	HIGH	0	1	2.93005
75	76	1	1	10865	HIGH	0	1	1.95337
96	97	1	1	10865	HIGH	0	1	1.95337
101	103	2	2	10864	HIGH	0	1	5.8601
120	121	1	1	10865	HIGH	0	1	1.95337
124	125	1	1	10865	HIGH	0	1	1.95337
130	131	1	1	10865	HIGH	0	1	3.90673
138	139	1	1	10865	HIGH	0	1	2.93005
141	142	1	1	10865	HIGH	0	1	10.7435
141	143	2	2	10864	HIGH	0	1	2.93005
146	147	1	1	10865	HIGH	0	1	2.93005
157	158	1	1	10865	HIGH	0	1	4.88341
158	160	2	2	10864	HIGH	0	1	3.90673
192	193	1	1	10865	HIGH	0	1	1.95337
193	194	1	1	10865	HIGH	0	1	6.83678
193	195	2	2	10864	HIGH	0	1	3.90673
198	199	1	1	10865	HIGH	0	1	1.95337
201	203	2	2	10864	HIGH	0	1	1.95337
203	204	1	1	10865	HIGH	0	1	7.81346
203	205	2	2	10864	HIGH	0	1	7.81346
203	206	3	0	10863	HIGH	0	1	1.95337
213	250	37	1	10829	HIGH	0	1	1.95337
214	215	1	1	10865	HIGH	0	1	1.95337
215	216	1	1	10865	HIGH	0	1	4.88341
222	223	1	1	10865	HIGH	0	1	2.93005
236	238	2	2	10864	HIGH	0	1	2.93005
241	243	2	2	10864	HIGH	0	1	1.95337
244	245	1	1	10865	HIGH	0	1	1.95337
251	252	1	1	10865	HIGH	0	1	1.95337
251	266	15	0	10851	HIGH	0	1	5.8601
262	263	1	1	10865	HIGH	0	1	7.81346
262	264	2	2	10864	HIGH	0	1	1.95337
267	268	1	1	10865	HIGH	0	1	1.95337
268	269	1	1	10865	HIGH	0	1	8.79014
281	282	1	1	10865	HIGH	0	1	7.81346
281	283	2	2	10864	HIGH	0	1	2.93005
291	292	1	1	10865	HIGH	0	1	4.88341
291	293	2	2	10864	HIGH	0	1	1.95337
302	304	2	2	10864	HIGH	0	1	1.95337
305	306	1	1	10865	HIGH	0	1	3.90673
312	313	1	1	10865	HIGH	0	1	1.95337
325	326	1	1	10865	HIGH	0	1	5.8601
336	337	1	1	10865	HIGH	0	1	1.95337
364	365	1	1	10865	HIGH	0	1	8.79014
387	388	1	1	10865	HIGH	0	1	8.79014
393	395	2	2	10864	HIGH	0	1	1.95337
412	413	1	1	10865	HIGH	0	1	4.88341
425	428	3	0	10863	HIGH	0	1	2.93005
443	444	1	1	10865	HIGH	0	1	5.8601
452	453	1	1	10865	HIGH	0	1	11.7202
477	481	4	1	10862	HIGH	0	1	1.95337
494	495	1	1	10865	HIGH	0	1	1.95337
496	497	1	1	10865	HIGH	0	1	2.93005
497	520	23	2	10843	HIGH	0	1	1.95337
516	517	1	1	10865	HIGH	0	1	1.95337
541	542	1	1	10865	HIGH	0	1	5.8601
541	543	2	2	10864	HIGH	0	1	2.93005
570	572	2	2	10864	HIGH	0	1	1.95337
571	574	3	0	10863	HIGH	0	1	1.95337
573	574	1	1	10865	HIGH	0	1	2.93005
576	577	1	1	10865	HIGH	0	1	5.8601
581	582	1	1	10865	HIGH	0	1	6.83678
585	586	1	1	10865	HIGH	0	1	1.95337
592	593	1	1	10865	HIGH	0	1	1.95337
599	600	1	1	10865	HIGH	0	1	3.90673
603	604	1	1	10865	HIGH	0	1	3.90673
612	613	1	1	10865	HIGH	0	1	2.93005
615	616	1	1	10865	HIGH	0	1	1.95337
620	3308	2688	0	8178	HIGH	0	1	1.95337
628	629	1	1	10865	HIGH	0	1	4.88341
654	656	2	2	10864	HIGH	0	1	2.93005
679	680	1	1	10865	HIGH	0	1	2.93005
686	687	1	1	10865	HIGH	0	1	7.81346
686	688	2	2	10864	HIGH	0	1	1.95337
694	696	2	2	10864	HIGH	0	1	1.95337
694	717	23	2	10843	HIGH	0	1	3.90673
709	710	1	1	10865	HIGH	0	1	1.95337
711	713	2	2	10864	HIGH	0	1	4.88341
724	725	1	1	10865	HIGH	0	1	1.95337
770	771	1	1	10865	HIGH	0	1	7.81346
780	781	1	1	10865	HIGH	0	1	5.8601
788	789	1	1	10865	HIGH	0	1	5.8601
797	798	1	1	10865	HIGH	0	1	14.6502
797	799	2	2	10864	HIGH	0	1	1.95337
816	817	1	1	10865	HIGH	0	1	1.95337
836	837	1	1	10865	HIGH	0	1	8.79014
836	838	2	2	10864	HIGH	0	1	2.93005
840	847	7	1	10859	HIGH	0	1	2.93005
868	869	1	1	10865	HIGH	0	1	13.6736
868	870	2	2	10864	HIGH	0	1	1.95337
884	886	2	2	10864	HIGH	0	1	1.95337
906	907	1	1	10865	HIGH	0	1	2.93005
913	914	1	1	10865	HIGH	0	1	1.95337
941	942	1	1	10865	HIGH	0	1	1.95337
945	946	1	1	10865	HIGH	0	1	2.93005
956	957	1	1	10865	HIGH	0	1	1.95337
958	959	1	1	10865	HIGH	0	1	1.95337
987	988	1	1	10865	HIGH	0	1	1.95337
989	990	1	1	10865	HIGH	0	1	1.95337
992	1009	17	2	10849	HIGH	0	1	1.95337
1002	1003	1	1	10865	HIGH	0	1	5.8601
1011	1012	1	1	10865	HIGH	0	1	5.8601
1034	1035	1	1	10865	HIGH	0	1	1.95337
1043	1044	1	1	10865	HIGH	0	1	1.95337
1047	1048	1	1	10865	HIGH	0	1	2.93005
1057	1058	1	1	10865	HIGH	0	1	1.95337
1059	1061	2	2	10864	HIGH	0	1	2.93005
1070	1071	1	1	10865	HIGH	0	1	1.95337
1074	1075	1	1	10865	HIGH	0	1	3.90673
1076	1077	1	1	10865	HIGH	0	1	1.95337
1098	1104	6	0	10860	HIGH	0	1	1.95337
1107	1109	2	2	10864	HIGH	0	1	4.88341
1113	1115	2	2	10864	HIGH	0	1	1.95337
1130	1133	3	0	10863	HIGH	0	1	1.95337
1144	1145	1	1	10865	HIGH	0	1	8.79014
1147	1149	2	2	10864	HIGH	0	1	3.90673
1154	1155	1	1	10865	HIGH	0	1	1.95337
1156	1173	17	2	10849	HIGH	0	1	1.95337
1178	1180	2	2	10864	HIGH	0	1	2.93005
1194	1195	1	1	10865	HIGH	0	1	6.83678
1198	1199	1	1	10865	HIGH	0	1	1.95337
1205	1207	2	2	10864	HIGH	0	1	1.95337
1211	1212	1	1	10865	HIGH	0	1	1.95337
1213	1215	2	2	10864	HIGH	0	1	1.95337
1230	1235	5	2	10861	HIGH	0	1	1.95337
1240	1241	1	1	10865	HIGH	0	1	1.95337
1258	1260	2	2	10864	HIGH	0	1	3.90673
1266	1267	1	1	10865	HIGH	0	1	1.95337
1273	1337	64	1	10802	HIGH	0	1	2.93005
1274	1275	1	1	10865	HIGH	0	1	1.95337
1279	1280	1	1	10865	HIGH	0	1	1.95337
1285	1287	2	2	10864	HIGH	0	1	4.88341
1290	1291	1	1	10865	HIGH	0	1	1.95337
1294	1295	1	1	10865	HIGH	0	1	2.93005
1300	1301	1	1	10865	HIGH	0	1	7.81346
1314	1315	1	1	10865	HIGH	0	1	1.95337
1339	1340	1	1	10865	HIGH	0	1	5.8601
1350	1351	1	1	10865	HIGH	0	1	3.90673
1354	1355	1	1	10865	HIGH	0	1	12.6969
1372	1373	1	1	10865	HIGH	0	1	6.83678
1380	1385	5	2	10861	HIGH	0	1	1.95337
1381	1383	2	2	10864	HIGH	0	1	1.95337
1408	1409	1	1	10865	HIGH	0	1	1.95337
1421	1422	1	1	10865	HIGH	0	1	10.7435
1421	1423	2	2	10864	HIGH	0	1	1.95337
1445	1447	2	2	10864	HIGH	0	1	5.8601
1453	1454	1	1	10865	HIGH	0	1	4.88341
1460	1461	1	1	10865	HIGH	0	1	1.95337
1472	1473	1	1	10865	HIGH	0	1	6.83678
1480	1484	4	1	10862	HIGH	0	1	1.95337
1480	1508	28	1	10838	HIGH	0	1	7.81346
1480	1576	96	0	10770	HIGH	0	1	3.90673
1498	1499	1	1	10865	HIGH	0	1	1.95337
1500	1501	1	1	10865	HIGH	0	1	4.88341
1500	1502	2	2	10864	HIGH	0	1	11.7202
1504	1510	6	0	10860	HIGH	0	1	1.95337
1504	1578	74	2	10792	HIGH	0	1	2.93005
1526	1527	1	1	10865	HIGH	0	1	13.6736
1540	1541	1	1	10865	HIGH	0	1	5.8601
1545	1546	1	1	10865	HIGH	0	1	1.95337
1564	1565	1	1	10865	HIGH	0	1	1.95337
1566	1567	1	1	10865	HIGH	0	1	1.95337
1570	1571	1	1	10865	HIGH	0	1	2.93005
1571	1573	2	2	10864	HIGH	0	1	4.88341
1587	1588	1	1	10865	HIGH	0	1	1.95337
1598	1599	1	1	10865	HIGH	0	1	2.93005
1601	1602	1	1	10865	HIGH	0	1	5.8601
1622	1623	1	1	10865	HIGH	0	1	3.90673
1630	1631	1	1	10865	HIGH	0	1	2.93005
1639	1640	1	1	10865	HIGH	0	1	1.95337
1646	1647	1	1	10865	HIGH	0	1	1.95337
1647	1649	2	2	10864	HIGH	0	1	2.93005
1657	1660	3	0	10863	HIGH	0	1	2.93005
1670	1671	1	1	10865	HIGH	0	1	2.93005
1672	1673	1	1	10865	HIGH	0	1	2.93005
1678	2176	498	0	10368	HIGH	0	1	1.95337
1699	1701	2	2	10864	HIGH	0	1	3.90673
1709	1710	1	1	10865	HIGH	0	1	2.93005
1713	1714	1	1	10865	HIGH	0	1	2.93005
1716	1717	1	1	10865	HIGH	0	1	3.90673
1724	1725	1	1	10865	HIGH	0	1	1.95337
1749	1750	1	1	10865	HIGH	0	1	1.95337
1751	1753	2	2	10864	HIGH	0	1	1.95337
1767	1768	1	1	10865	HIGH	0	1	5.8601
1776	1777	1	1	10865	HIGH	0	1	2.93005
1790	1791	1	1	10865	HIGH	0	1	1.95337
1795	1796	1	1	10865	HIGH	0	1	2.93005
1807	1808	1	1	10865	HIGH	0	1	1.95337
1807	1853	46	1	10820	HIGH	0	1	1.95337
1814	1815	1	1	10865	HIGH	0	1	2.93005
1822	1824	2	2	10864	HIGH	0	1	2.93005
1828	1829	1	1	10865	HIGH	0	1	6.83678
1843	1845	2	2	10864	HIGH	0	1	1.95337
1864	1865	1	1	10865	HIGH	0	1	4.88341
1864	1866	2	2	10864	HIGH	0	1	5.8601
1868	1869	1	1	10865	HIGH	0	1	2.93005
1879	1880	1	1	10865	HIGH	0	1	2.93005
1879	1881	2	2	10864	HIGH	0	1	5.8601
1886	1887	1	1	10865	HIGH	0	1	12.6969
1907	1909	2	2	10864	HIGH	0	1	4.88341
1918	1919	1	1	10865	HIGH	0	1	1.95337
1920	1922	2	2	10864	HIGH	0	1	3.90673
1923	1925	2	2	10864	HIGH	0	1	1.95337
1923	1939	16	1	10850	HIGH	0	1	2.93005
1939	1940	1	1	10865	HIGH	0	1	5.8601
1947	1948	1	1	10865	HIGH	0	1	1.95337
1955	1956	1	1	10865	HIGH	0	1	4.88341
1963	1964	1	1	10865	HIGH	0	1	2.93005
1983	1986	3	0	10863	HIGH	0	1	1.95337
1991	1992	1	1	10865	HIGH	0	1	1.95337
2001	2002	1	1	10865	HIGH	0	1	1.95337
2008	2009	1	1	10865	HIGH	0	1	3.90673
2015	2016	1	1	10865	HIGH	0	1	3.90673
2021	2022	1	1	10865	HIGH	0	1	2.93005
2031	2032	1	1	10865	HIGH	0	1	2.93005
2047	2048	1	1	10865	HIGH	0	1	1.95337
2048	2051	3	0	10863	HIGH	0	1	2.93005
2076	2077	1	1	10865	HIGH	0	1	1.95337
2078	2080	2	2	10864	HIGH	0	1	1.95337
2082	2083	1	1	10865	HIGH	0	1	2.93005
2082	2084	2	2	10864	HIGH	0	1	1.95337
2087	2089	2	2	10864	HIGH	0	1	1.95337
2107	2108	1	1	10865	HIGH	0	1	1.95337
2113	2114	1	1	10865	HIGH	0	1	1.95337
2133	2134	1	1	10865	HIGH	0	1	3.90673
2141	2142	1	1	10865	HIGH	0	1	1.95337
2142	2154	12	0	10854	HIGH	0	1	4.88341
2143	2144	1	1	10865	HIGH	0	1	7.81346
2148	2149	1	1	10865	HIGH	0	1	4.88341
2153	2170	17	2	10849	HIGH	0	1	1.95337
2185	2186	1	1	10865	HIGH	0	1	7.81346
2214	2215	1	1	10865	HIGH	0	1	1.95337
2225	2226	1	1	10865	HIGH	0	1	3.90673
2229	2230	1	1	10865	HIGH	0	1	3.90673
2245	2246	1	1	10865	HIGH	0	1	1.95337
2259	2260	1	1	10865	HIGH	0	1	2.93005
2263	2264	1	1	10865	HIGH	0	1	1.95337
2280	2281	1	1	10865	HIGH	0	1	1.95337
2284	2285	1	1	10865	HIGH	0	1	1.95337
2301	2302	1	1	10865	HIGH	0	1	1.95337
2308	2309	1	1	10865	HIGH	0	1	2.93005
2331	2332	1	1	10865	HIGH	0	1	6.83678
2343	2344	1	1	10865	HIGH	0	1	6.83678
2355	2357	2	2	10864	HIGH	0	1	6.83678
2366	2380	14	2	10852	HIGH	0	1	1.95337
2372	2374	2	2	10864	HIGH	0	1	1.95337
2378	2379	1	1	10865	HIGH	0	1	5.8601
2379	2380	1	1	10865	HIGH	0	1	3.90673
2385	2400	15	0	10851	HIGH	0	1	7.81346
2394	2398	4	1	10862	HIGH	0	1	6.83678
2396	2397	1	1	10865	HIGH	0	1	2.93005
2422	2424	2	2	10864	HIGH	0	1	1.95337
2422	2425	3	0	10863	HIGH	0	1	2.93005
2428	2429	1	1	10865	HIGH	0	1	8.79014
2428	2430	2	2	10864	HIGH	0	1	2.93005
2433	2434	1	1	10865	HIGH	0	1	2.93005
2434	2436	2	2	10864	HIGH	0	1	1.95337
2473	2474	1	1	10865	HIGH	0	1	1.95337
2473	2477	4	1	10862	HIGH	0	1	5.8601
2478	2480	2	2	10864	HIGH	0	1	1.95337
2479	2480	1	1	10865	HIGH	0	1	2.93005
2480	2482	2	2	10864	HIGH	0	1	1.95337
2485	2494	9	0	10857	HIGH	0	1	1.95337
2488	2490	2	2	10864	HIGH	0	1	1.95337
2493	2496	3	0	10863	HIGH	0	1	1.95337
2503	2504	1	1	10865	HIGH	0	1	1.95337
2512	2514	2	2	10864	HIGH	0	1	3.90673
2515	2516	1	1	10865	HIGH	0	1	5.8601
2518	2520	2	2	10864	HIGH	0	1	2.93005
2559	2562	3	0	10863	HIGH	0	1	2.93005
2561	2562	1	1	10865	HIGH	0	1	1.95337
2568	2570	2	2	10864	HIGH	0	1	3.90673
2569	2570	1	1	10865	HIGH	0	1	1.95337
2583	2584	1	1	10865	HIGH	0	1	1.95337
2590	2591	1	1	10865	HIGH	0	1	5.8601
2595	2597	2	2	10864	HIGH	0	1	3.90673
2598	2599	1	1	10865	HIGH	0	1	1.95337
2613	2615	2	2	10864	HIGH	0	1	2.93005
2693	2694	1	1	10865	HIGH	0	1	11.7202
2708	2709	1	1	10865	HIGH	0	1	4.88341
2730	2731	1	1	10865	HIGH	0	1	1.95337
2738	2739	1	1	10865	HIGH	0	1	3.90673
2744	2746	2	2	10864	HIGH	0	1	1.95337
2761	2762	1	1	10865	HIGH	0	1	6.83678
2768	2809	41	2	10825	HIGH	0	1	2.93005
2769	2770	1	1	10865	HIGH	0	1	2.93005
2779	2780	1	1	10865	HIGH	0	1	1.95337
2817	2819	2	2	10864	HIGH	0	1	2.93005
2824	2825	1	1	10865	HIGH	0	1	3.90673
2825	2826	1	1	10865	HIGH	0	1	1.95337
2836	2837	1	1	10865	HIGH	0	1	1.95337
2842	2843	1	1	10865	HIGH	0	1	1.95337
2843	2863	20	2	10846	HIGH	0	1	1.95337
2849	2852	3	0	10863	HIGH	0	1	1.95337
2860	2895	35	2	10831	HIGH	0	1	1.95337
2862	2863	1	1	10865	HIGH	0	1	6.83678
2872	2873	1	1	10865	HIGH	0	1	2.93005
2880	2881	1	1	10865	HIGH	0	1	1.95337
2880	2883	3	0	10863	HIGH	0	1	2.93005
2884	2885	1	1	10865	HIGH	0	1	3.90673
2889	2890	1	1	10865	HIGH	0	1	3.90673
2894	2895	1	1	10865	HIGH	0	1	1.95337
2907	2908	1	1	10865	HIGH	0	1	3.90673
2921	2922	1	1	10865	HIGH	0	1	1.95337
2922	2927	5	2	10861	HIGH	0	1	1.95337
2923	2924	1	1	10865	HIGH	0	1	3.90673
2931	2932	1	1	10865	HIGH	0	1	1.95337
2942	2943	1	1	10865	HIGH	0	1	1.95337
2943	2945	2	2	10864	HIGH	0	1	4.88341
2968	2969	1	1	10865	HIGH	0	1	2.93005
2975	2977	2	2	10864	HIGH	0	1	1.95337
2994	2998	4	1	10862	HIGH	0	1	1.95337
3011	3012	1	1	10865	HIGH	0	1	1.95337
3021	3022	1	1	10865	HIGH	0	1	7.81346
3032	3033	1	1	10865	HIGH	0	1	3.90673
3039	3041	2	2	10864	HIGH	0	1	2.93005
3045	3046	1	1	10865	HIGH	0	1	1.95337
3049	3050	1	1	10865	HIGH	0	1	9.76683
3056	3060	4	1	10862	HIGH	0	1	1.95337
3072	3073	1	1	10865	HIGH	0	1	7.81346
3072	3074	2	2	10864	HIGH	0	1	3.90673
3091	3093	2	2	10864	HIGH	0	1	3.90673
3099	3100	1	1	10865	HIGH	0	1	1.95337
3120	3122	2	2	10864	HIGH	0	1	2.93005
3130	3131	1	1	10865	HIGH	0	1	1.95337
3131	3133	2	2	10864	HIGH	0	1	1.95337
3136	3138	2	2	10864	HIGH	0	1	7.81346
3170	3171	1	1	10865	HIGH	0	1	2.93005
3178	3188	10	1	10856	HIGH	0	1	3.90673
3189	3190	1	1	10865	HIGH	0	1	1.95337
3222	3223	1	1	10865	HIGH	0	1	1.95337
3266	3268	2	2	10864	HIGH	0	1	1.95337
3278	3280	2	2	10864	HIGH	0	1	2.93005
3291	3292	1	1	10865	HIGH	0	1	7.81346
3364	3365	1	1	10865	HIGH	0	1	2.93005
3370	3371	1	1	10865	HIGH	0	1	1.95337
3379	3380	1	1	10865	HIGH	0	1	1.95337
3383	3384	1	1	10865	HIGH	0	1	2.93005
3384	3386	2	2	10864	HIGH	0	1	2.93005
3416	3417	1	1	10865	HIGH	0	1	1.95337
3433	3434	1	1	10865	HIGH	0	1	2.93005
3440	3441	1	1	10865	HIGH	0	1	2.93005
3445	3446	1	1	10865	HIGH	0	1	3.90673
3452	3453	1	1	10865	HIGH	0	1	2.93005
3466	3467	1	1	10865	HIGH	0	1	6.83678
3476	3477	1	1	10865	HIGH	0	1	4.88341
3500	3501	1	1	10865	HIGH	0	1	1.95337
3528	3529	1	1	10865	HIGH	0	1	3.90673
3534	3535	1	1	10865	HIGH	0	1	13.6736
3558	3559	1	1	10865	HIGH	0	1	1.95337
3560	3561	1	1	10865	HIGH	0	1	1.95337
3574	3575	1	1	10865	HIGH	0	1	5.8601
3574	3576	2	2	10864	HIGH	0	1	9.76683
3588	3589	1	1	10865	HIGH	0	1	2.93005
3593	3594	1	1	10865	HIGH	0	1	7.81346
3600	3601	1	1	10865	HIGH	0	1	1.95337
3616	3618	2	2	10864	HIGH	0	1	1.95337
3621	3622	1	1	10865	HIGH	0	1	2.93005
3627	3635	8	2	10858	HIGH	0	1	1.95337
3637	3638	1	1	10865	HIGH	0	1	1.95337
3647	3649	2	2	10864	HIGH	0	1	1.95337
3657	3658	1	1	10865	HIGH	0	1	9.76683
3662	3664	2	2	10864	HIGH	0	1	1.95337
3669	3671	2	2	10864	HIGH	0	1	4.88341
3681	3682	1	1	10865	HIGH	0	1	3.90673
3690	3691	1	1	10865	HIGH	0	1	3.90673
3706	3707	1	1	10865	HIGH	0	1	1.95337
3719	3720	1	1	10865	HIGH	0	1	1.95337
3724	3726	2	2	10864	HIGH	0	1	2.93005
3741	3745	4	1	10862	HIGH	0	1	3.90673
3753	3830	77	2	10789	HIGH	0	1	1.95337
3768	3799	31	1	10835	HIGH	0	1	1.95337
3769	3770	1	1	10865	HIGH	0	1	1.95337
3775	3776	1	1	10865	HIGH	0	1	1.95337
3778	3779	1	1	10865	HIGH	0	1	1.95337
3815	3816	1	1	10865	HIGH	0	1	3.90673
3877	3878	1	1	10865	HIGH	0	1	1.95337
3878	3950	72	0	10794	HIGH	0	1	1.95337
3915	3916	1	1	10865	HIGH	0	1	1.95337
3934	3935	1	1	10865	HIGH	0	1	1.95337
3941	3942	1	1	10865	HIGH	0	1	1.95337
3942	3943	1	1	10865	HIGH	0	1	4.88341
3965	3967	2	2	10864	HIGH	0	1	2.93005
3972	3974	2	2	10864	HIGH	0	1	1.95337
3973	3975	2	2	10864	HIGH	0	1	2.93005
3987	3988	1	1	10865	HIGH	0	1	1.95337
4008	4009	1	1	10865	HIGH	0	1	1.95337
4015	4016	1	1	10865	HIGH	0	1	5.8601
4028	4035	7	1	10859	HIGH	0	1	1.95337
4047	4048	1	1	10865	HIGH	0	1	1.95337
4055	4056	1	1	10865	HIGH	0	1	1.95337
4057	4058	1	1	10865	HIGH	0	1	1.95337
4061	4063	2	2	10864	HIGH	0	1	4.88341
4070	4071	1	1	10865	HIGH	0	1	1.95337
4075	4076	1	1	10865	HIGH	0	1	1.95337
4088	4090	2	2	10864	HIGH	0	1	1.95337
4089	4090	1	1	10865	HIGH	0	1	2.93005
4111	4112	1	1	10865	HIGH	0	1	4.88341
4123	4125	2	2	10864	HIGH	0	1	10.7435
4131	4132	1	1	10865	HIGH	0	1	10.7435
4140	4141	1	1	10865	HIGH	0	1	2.93005
4142	4144	2	2	10864	HIGH	0	1	3.90673
4150	4151	1	1	10865	HIGH	0	1	2.93005
4168	4169	1	1	10865	HIGH	0	1	1.95337
4182	4183	1	1	10865	HIGH	0	1	1.95337
4194	4195	1	1	10865	HIGH	0	1	1.95337
4221	4222	1	1	10865	HIGH	0	1	1.95337
4230	4231	1	1	10865	HIGH	0	1	1.95337
4258	4287	29	2	10837	HIGH	0	1	1.95337
4286	4298	12	0	10854	HIGH	0	1	1.95337
4288	4291	3	0	10863	HIGH	0	1	1.95337
4288	4321	33	0	10833	HIGH	0	1	4.88341
4290	4371	81	0	10785	HIGH	0	1	2.93005
4302	4303	1	1	10865	HIGH	0	1	1.95337
4315	4355	40	1	10826	HIGH	0	1	2.93005
4330	4333	3	0	10863	HIGH	0	1	4.88341
4339	4342	3	0	10863	HIGH	0	1	1.95337
4355	4356	1	1	10865	HIGH	0	1	2.93005
4364	4365	1	1	10865	HIGH	0	1	1.95337
4374	4375	1	1	10865	HIGH	0	1	1.95337
4394	4395	1	1	10865	HIGH	0	1	5.8601
4450	4451	1	1	10865	HIGH	0	1	4.88341
4459	4461	2	2	10864	HIGH	0	1	2.93005
4460	4461	1	1	10865	HIGH	0	1	2.93005
4485	4486	1	1	10865	HIGH	0	1	1.95337
4491	4492	1	1	10865	HIGH	0	1	1.95337
4495	4496	1	1	10865	HIGH	0	1	9.76683
4504	4505	1	1	10865	HIGH	0	1	2.93005
4504	4508	4	1	10862	HIGH	0	1	2.93005
4517	4519	2	2	10864	HIGH	0	1	1.95337
4520	4521	1	1	10865	HIGH	0	1	2.93005
4540	4541	1	1	10865	HIGH	0	1	1.95337
4541	4542	1	1	10865	HIGH	0	1	1.95337
4546	4547	1	1	10865	HIGH	0	1	1.95337
4569	4570	1	1	10865	HIGH	0	1	2.93005
4573	4574	1	1	10865	HIGH	0	1	3.90673
4586	4587	1	1	10865	HIGH	0	1	1.95337
4616	4617	1	1	10865	HIGH	0	1	1.95337
4640	4641	1	1	10865	HIGH	0	1	2.93005
4644	4723	79	1	10787	HIGH	0	1	7.81346
4668	4669	1	1	10865	HIGH	0	1	5.8601
4714	4716	2	2	10864	HIGH	0	1	1.95337
4750	4751	1	1	10865	HIGH	0	1	1.95337
4790	4793	3	0	10863	HIGH	0	1	1.95337
4791	4792	1	1	10865	HIGH	0	1	5.8601
4816	4817	1	1	10865	HIGH	0	1	1.95337
4841	4842	1	1	10865	HIGH	0	1	1.95337
4906	4908	2	2	10864	HIGH	0	1	7.81346
4924	4925	1	1	10865	HIGH	0	1	8.79014
4933	4934	1	1	10865	HIGH	0	1	1.95337
4936	4937	1	1	10865	HIGH	0	1	12.6969
4948	4949	1	1	10865	HIGH	0	1	4.88341
4952	4953	1	1	10865	HIGH	0	1	1.95337
5005	5006	1	1	10865	HIGH	0	1	2.93005
5006	5008	2	2	10864	HIGH	0	1	1.95337
5009	5011	2	2	10864	HIGH	0	1	1.95337
5018	5478	460	1	10406	HIGH	0	1	1.95337
5032	5033	1	1	10865	HIGH	0	1	1.95337
5039	5138	99	0	10767	HIGH	0	1	1.95337
5046	5047	1	1	10865	HIGH	0	1	1.95337
5075	5076	1	1	10865	HIGH	0	1	3.90673
5084	5095	11	2	10855	HIGH	0	1	1.95337
5093	5116	23	2	10843	HIGH	0	1	2.93005
5100	5101	1	1	10865	HIGH	0	1	6.83678
5115	5117	2	2	10864	HIGH	0	1	5.8601
5127	5128	1	1	10865	HIGH	0	1	3.90673
5133	5134	1	1	10865	HIGH	0	1	5.8601
5137	5138	1	1	10865	HIGH	0	1	1.95337
5151	5153	2	2	10864	HIGH	0	1	4.88341
5152	5237	85	1	10781	HIGH	0	1	1.95337
5160	5161	1	1	10865	HIGH	0	1	3.90673
5176	5177	1	1	10865	HIGH	0	1	2.93005
5179	5181	2	2	10864	HIGH	0	1	1.95337
5206	5207	1	1	10865	HIGH	0	1	1.95337
5249	5250	1	1	10865	HIGH	0	1	15.6269
5260	5263	3	0	10863	HIGH	0	1	1.95337
5261	5262	1	1	10865	HIGH	0	1	1.95337
5264	5267	3	0	10863	HIGH	0	1	1.95337
5267	5268	1	1	10865	HIGH	0	1	2.93005
5273	5274	1	1	10865	HIGH	0	1	2.93005
5286	5287	1	1	10865	HIGH	0	1	4.88341
5305	5306	1	1	10865	HIGH	0	1	2.93005
5310	5311	1	1	10865	HIGH	0	1	1.95337
5311	5313	2	2	10864	HIGH	0	1	2.93005
5322	5323	1	1	10865	HIGH	0	1	16.6036
5322	5324	2	2	10864	HIGH	0	1	2.93005
5360	5361	1	1	10865	HIGH	0	1	1.95337
5379	5380	1	1	10865	HIGH	0	1	1.95337
5407	5410	3	0	10863	HIGH	0	1	2.93005
5417	5418	1	1	10865	HIGH	0	1	2.93005
5427	5430	3	0	10863	HIGH	0	1	3.90673
5441	5442	1	1	10865	HIGH	0	1	2.93005
5443	5502	59	2	10807	HIGH	0	1	1.95337
5445	5446	1	1	10865	HIGH	0	1	21.487
5445	5447	2	2	10864	HIGH	0	1	1.95337
5480	5481	1	1	10865	HIGH	0	1	1.95337
5497	5500	3	0	10863	HIGH	0	1	1.95337
5498	5499	1	1	10865	HIGH	0	1	1.95337
5502	5503	1	1	10865	HIGH	0	1	1.95337
5507	5508	1	1	10865	HIGH	0	1	7.81346
5512	5513	1	1	10865	HIGH	0	1	1.95337
5517	5518	1	1	10865	HIGH	0	1	1.95337
5539	5540	1	1	10865	HIGH	0	1	2.93005
5555	5556	1	1	10865	HIGH	0	1	2.93005
5560	5561	1	1	10865	HIGH	0	1	1.95337
5568	5569	1	1	10865	HIGH	0	1	13.6736
5572	5573	1	1	10865	HIGH	0	1	2.93005
5573	5610	37	1	10829	HIGH	0	1	4.88341
5579	5590	11	2	10855	HIGH	0	1	1.95337
5591	5592	1	1	10865	HIGH	0	1	3.90673
5602	5603	1	1	10865	HIGH	0	1	4.88341
5611	5612	1	1	10865	HIGH	0	1	1.95337
5615	5616	1	1	10865	HIGH	0	1	1.95337
5618	5620	2	2	10864	HIGH	0	1	8.79014
5619	5620	1	1	10865	HIGH	0	1	1.95337
5627	5628	1	1	10865	HIGH	0	1	2.93005
5647	5648	1	1	10865	HIGH	0	1	14.6502
5647	5649	2	2	10864	HIGH	0	1	2.93005
5653	5654	1	1	10865	HIGH	0	1	3.90673
5673	5674	1	1	10865	HIGH	0	1	2.93005
5680	5682	2	2	10864	HIGH	0	1	1.95337
5688	5689	1	1	10865	HIGH	0	1	4.88341
5706	5707	1	1	10865	HIGH	0	1	2.93005
5708	5715	7	1	10859	HIGH	0	1	1.95337
5713	5714	1	1	10865	HIGH	0	1	2.93005
5721	5722	1	1	10865	HIGH	0	1	6.83678
5726	5728	2	2	10864	HIGH	0	1	7.81346
5730	5731	1	1	10865	HIGH	0	1	1.95337
5746	5747	1	1	10865	HIGH	0	1	4.88341
5752	5753	1	1	10865	HIGH	0	1	1.95337
5766	5767	1	1	10865	HIGH	0	1	2.93005
5775	5776	1	1	10865	HIGH	0	1	1.95337
5780	5783	3	0	10863	HIGH	0	1	1.95337
5794	5795	1	1	10865	HIGH	0	1	4.88341
5819	5820	1	1	10865	HIGH	0	1	1.95337
5868	5869	1	1	10865	HIGH	0	1	4.88341
5868	5870	2	2	10864	HIGH	0	1	1.95337
5892	5893	1	1	10865	HIGH	0	1	1.95337
5910	5911	1	1	10865	HIGH	0	1	9.76683
5948	5949	1	1	10865	HIGH	0	1	2.93005
5954	5955	1	1	10865	HIGH	0	1	2.93005
5965	5966	1	1	10865	HIGH	0	1	2.93005
5967	5969	2	2	10864	HIGH	0	1	1.95337
5988	5989	1	1	10865	HIGH	0	1	1.95337
6012	6013	1	1	10865	HIGH	0	1	1.95337
6022	6023	1	1	10865	HIGH	0	1	1.95337
6029	6030	1	1	10865	HIGH	0	1	2.93005
6068	6071	3	0	10863	HIGH	0	1	2.93005
6088	6089	1	1	10865	HIGH	0	1	1.95337
6099	6142	43	1	10823	HIGH	0	1	1.95337
6120	6121	1	1	10865	HIGH	0	1	1.95337
6124	6125	1	1	10865	HIGH	0	1	1.95337
6134	6135	1	1	10865	HIGH	0	1	2.93005
6137	6138	1	1	10865	HIGH	0	1	1.95337
6142	6143	1	1	10865	HIGH	0	1	1.95337
6146	6147	1	1	10865	HIGH	0	1	2.93005
6149	6156	7	1	10859	HIGH	0	1	1.95337
6154	6155	1	1	10865	HIGH	0	1	1.95337
6158	6159	1	1	10865	HIGH	0	1	2.93005
6172	6173	1	1	10865	HIGH	0	1	3.90673
6176	6179	3	0	10863	HIGH	0	1	1.95337
6178	6179	1	1	10865	HIGH	0	1	1.95337
6181	6183	2	2	10864	HIGH	0	1	3.90673
6208	6209	1	1	10865	HIGH	0	1	8.79014
6212	6213	1	1	10865	HIGH	0	1	9.76683
6218	6219	1	1	10865	HIGH	0	1	6.83678
6227	6228	1	1	10865	HIGH	0	1	1.95337
6237	6238	1	1	10865	HIGH	0	1	1.95337
6239	6240	1	1	10865	HIGH	0	1	1.95337
6240	6245	5	2	10861	HIGH	0	1	1.95337
6243	6244	1	1	10865	HIGH	0	1	9.76683
6253	6254	1	1	10865	HIGH	0	1	1.95337
6262	6263	1	1	10865	HIGH	0	1	2.93005
6267	6269	2	2	10864	HIGH	0	1	4.88341
6268	6270	2	2	10864	HIGH	0	1	1.95337
6270	6271	1	1	10865	HIGH	0	1	1.95337
6279	6280	1	1	10865	HIGH	0	1	5.8601
6301	6302	1	1	10865	HIGH	0	1	1.95337
6314	6315	1	1	10865	HIGH	0	1	2.93005
6329	6330	1	1	10865	HIGH	0	1	1.95337
6336	6337	1	1	10865	HIGH	0	1	1.95337
6345	6346	1	1	10865	HIGH	0	1	3.90673
6353	6355	2	2	10864	HIGH	0	1	4.88341
6360	6361	1	1	10865	HIGH	0	1	3.90673
6360	6362	2	2	10864	HIGH	0	1	1.95337
6369	6371	2	2	10864	HIGH	0	1	2.93005
6377	6378	1	1	10865	HIGH	0	1	6.83678
6380	6381	1	1	10865	HIGH	0	1	2.93005
6410	6411	1	1	10865	HIGH	0	1	2.93005
6421	6422	1	1	10865	HIGH	0	1	7.81346
6437	6438	1	1	10865	HIGH	0	1	1.95337
6480	6481	1	1	10865	HIGH	0	1	1.95337
6486	6487	1	1	10865	HIGH	0	1	2.93005
6490	6491	1	1	10865	HIGH	0	1	51.7642
6490	6492	2	2	10864	HIGH	0	1	6.83678
6499	6500	1	1	10865	HIGH	0	1	2.93005
6500	6502	2	2	10864	HIGH	0	1	1.95337
6503	6504	1	1	10865	HIGH	0	1	1.95337
6505	6507	2	2	10864	HIGH	0	1	2.93005
6507	6508	1	1	10865	HIGH	0	1	4.88341
6515	6516	1	1	10865	HIGH	0	1	1.95337
6519	6520	1	1	10865	HIGH	0	1	1.95337
6521	6523	2	2	10864	HIGH	0	1	10.7435
6542	6543	1	1	10865	HIGH	0	1	1.95337
6546	6548	2	2	10864	HIGH	0	1	2.93005
6573	6574	1	1	10865	HIGH	0	1	2.93005
6588	6589	1	1	10865	HIGH	0	1	2.93005
6607	6608	1	1	10865	HIGH	0	1	5.8601
6615	6616	1	1	10865	HIGH	0	1	2.93005
6619	6620	1	1	10865	HIGH	0	1	1.95337
6621	6624	3	0	10863	HIGH	0	1	1.95337
6633	6634	1	1	10865	HIGH	0	1	6.83678
6646	6647	1	1	10865	HIGH	0	1	2.93005
6646	6650	4	1	10862	HIGH	0	1	1.95337
6661	6662	1	1	10865	HIGH	0	1	3.90673
6701	6702	1	1	10865	HIGH	0	1	1.95337
6711	6713	2	2	10864	HIGH	0	1	5.8601
6736	6737	1	1	10865	HIGH	0	1	5.8601
6750	8559	1809	0	9057	HIGH	0	1	1.95337
6772	6773	1	1	10865	HIGH	0	1	6.83678
6795	6796	1	1	10865	HIGH	0	1	1.95337
6802	6803	1	1	10865	HIGH	0	1	1.95337
6805	6806	1	1	10865	HIGH	0	1	1.95337
6812	6813	1	1	10865	HIGH	0	1	13.6736
6869	6870	1	1	10865	HIGH	0	1	3.90673
6904	6906	2	2	10864	HIGH	0	1	2.93005
6907	6908	1	1	10865	HIGH	0	1	3.90673
6913	6914	1	1	10865	HIGH	0	1	6.83678
6925	6926	1	1	10865	HIGH	0	1	3.90673
6928	6929	1	1	10865	HIGH	0	1	1.95337
6931	6932	1	1	10865	HIGH	0	1	3.90673
6934	6935	1	1	10865	HIGH	0	1	1.95337
6946	6947	1	1	10865	HIGH	0	1	2.93005
6957	6958	1	1	10865	HIGH	0	1	2.93005
7009	7011	2	2	10864	HIGH	0	1	2.93005
7025	7026	1	1	10865	HIGH	0	1	1.95337
7033	7035	2	2	10864	HIGH	0	1	1.95337
7055	7056	1	1	10865	HIGH	0	1	1.95337
7060	7061	1	1	10865	HIGH	0	1	8.79014
7068	7070	2	2	10864	HIGH	0	1	1.95337
7079	7106	27	0	10839	HIGH	0	1	4.88341
7081	7083	2	2	10864	HIGH	0	1	7.81346
7083	7105	22	1	10844	HIGH	0	1	1.95337
7097	7098	1	1	10865	HIGH	0	1	2.93005
7115	7116	1	1	10865	HIGH	0	1	2.93005
7119	7120	1	1	10865	HIGH	0	1	2.93005
7127	7128	1	1	10865	HIGH	0	1	1.95337
7131	7132	1	1	10865	HIGH	0	1	1.95337
7137	7140	3	0	10863	HIGH	0	1	1.95337
7153	7154	1	1	10865	HIGH	0	1	1.95337
7154	7156	2	2	10864	HIGH	0	1	3.90673
7189	7190	1	1	10865	HIGH	0	1	1.95337
7197	7198	1	1	10865	HIGH	0	1	1.95337
7213	7215	2	2	10864	HIGH	0	1	1.95337
7219	7220	1	1	10865	HIGH	0	1	1.95337
7221	7259	38	2	10828	HIGH	0	1	2.93005
7246	7248	2	2	10864	HIGH	0	1	2.93005
7253	7254	1	1	10865	HIGH	0	1	1.95337
7261	7309	48	0	10818	HIGH	0	1	2.93005
7263	7264	1	1	10865	HIGH	0	1	1.95337
7267	7268	1	1	10865	HIGH	0	1	7.81346
7270	7272	2	2	10864	HIGH	0	1	2.93005
7281	7282	1	1	10865	HIGH	0	1	2.93005
7286	7287	1	1	10865	HIGH	0	1	1.95337
7301	7302	1	1	10865	HIGH	0	1	1.95337
7309	7310	1	1	10865	HIGH	0	1	1.95337
7331	7332	1	1	10865	HIGH	0	1	1.95337
7370	7371	1	1	10865	HIGH	0	1	3.90673
7382	7383	1	1	10865	HIGH	0	1	8.79014
7390	7391	1	1	10865	HIGH	0	1	2.93005
7393	7394	1	1	10865	HIGH	0	1	1.95337
7403	7405	2	2	10864	HIGH	0	1	2.93005
7413	7448	35	2	10831	HIGH	0	1	4.88341
7439	7440	1	1	10865	HIGH	0	1	1.95337
7442	7447	5	2	10861	HIGH	0	1	2.93005
7444	7516	72	0	10794	HIGH	0	1	1.95337
7451	7453	2	2	10864	HIGH	0	1	1.95337
7456	7457	1	1	10865	HIGH	0	1	5.8601
7498	7499	1	1	10865	HIGH	0	1	1.95337
7512	7513	1	1	10865	HIGH	0	1	3.90673
7515	7516	1	1	10865	HIGH	0	1	3.90673
7529	7530	1	1	10865	HIGH	0	1	3.90673
7540	7541	1	1	10865	HIGH	0	1	1.95337
7570	7571	1	1	10865	HIGH	0	1	4.88341
7587	7588	1	1	10865	HIGH	0	1	2.93005
7587	7589	2	2	10864	HIGH	0	1	1.95337
7593	7594	1	1	10865	HIGH	0	1	1.95337
7611	7612	1	1	10865	HIGH	0	1	1.95337
7613	7614	1	1	10865	HIGH	0	1	1.95337
7621	7622	1	1	10865	HIGH	0	1	4.88341
7634	7635	1	1	10865	HIGH	0	1	15.6269
7641	7812	171	0	10695	HIGH	0	1	1.95337
7650	7651	1	1	10865	HIGH	0	1	14.6502
7650	7652	2	2	10864	HIGH	0	1	4.88341
7656	7657	1	1	10865	HIGH	0	1	4.88341
7667	7670	3	0	10863	HIGH	0	1	2.93005
7672	7673	1	1	10865	HIGH	0	1	4.88341
7676	7677	1	1	10865	HIGH	0	1	2.93005
7676	7854	178	1	10688	HIGH	0	1	1.95337
7689	7760	71	2	10795	HIGH	0	1	1.95337
7705	7706	1	1	10865	HIGH	0	1	4.88341
7717	7718	1	1	10865	HIGH	0	1	38.0906
7730	7731	1	1	10865	HIGH	0	1	1.95337
7734	7735	1	1	10865	HIGH	0	1	1.95337
7763	7764	1	1	10865	HIGH	0	1	1.95337
7764	7765	1	1	10865	HIGH	0	1	2.93005
7784	7786	2	2	10864	HIGH	0	1	3.90673
7789	7790	1	1	10865	HIGH	0	1	4.88341
7801	7802	1	1	10865	HIGH	0	1	4.88341
7805	7806	1	1	10865	HIGH	0	1	8.79014
7826	7828	2	2	10864	HIGH	0	1	1.95337
7830	7962	132	0	10734	HIGH	0	1	2.93005
7840	7841	1	1	10865	HIGH	0	1	1.95337
7849	7850	1	1	10865	HIGH	0	1	1.95337
7854	7855	1	1	10865	HIGH	0	1	1.95337
7874	7875	1	1	10865	HIGH	0	1	1.95337
7875	7876	1	1	10865	HIGH	0	1	1.95337
7878	7880	2	2	10864	HIGH	0	1	6.83678
7879	7880	1	1	10865	HIGH	0	1	3.90673
7882	7883	1	1	10865	HIGH	0	1	1.95337
7916	7917	1	1	10865	HIGH	0	1	6.83678
7925	7928	3	0	10863	HIGH	0	1	1.95337
7930	7931	1	1	10865	HIGH	0	1	1.95337
7936	7937	1	1	10865	HIGH	0	1	2.93005
7944	7945	1	1	10865	HIGH	0	1	6.83678
7953	7954	1	1	10865	HIGH	0	1	1.95337
7960	7961	1	1	10865	HIGH	0	1	1.95337
7962	7963	1	1	10865	HIGH	0	1	1.95337
7969	7970	1	1	10865	HIGH	0	1	2.93005
7972	7973	1	1	10865	HIGH	0	1	2.93005
7985	7986	1	1	10865	HIGH	0	1	8.79014
7992	7993	1	1	10865	HIGH	0	1	3.90673
7997	7998	1	1	10865	HIGH	0	1	1.95337
8014	8015	1	1	10865	HIGH	0	1	1.95337
8020	8021	1	1	10865	HIGH	0	1	3.90673
8027	8029	2	2	10864	HIGH	0	1	2.93005
8050	8051	1	1	10865	HIGH	0	1	1.95337
8063	8064	1	1	10865	HIGH	0	1	5.8601
8066	8068	2	2	10864	HIGH	0	1	1.95337
8067	8068	1	1	10865	HIGH	0	1	1.95337
8078	8080	2	2	10864	HIGH	0	1	1.95337
8083	8086	3	0	10863	HIGH	0	1	2.93005
8097	8098	1	1	10865	HIGH	0	1	1.95337
8106	8107	1	1	10865	HIGH	0	1	1.95337
8111	8112	1	1	10865	HIGH	0	1	5.8601
8113	8257	144	0	10722	HIGH	0	1	1.95337
8131	8212	81	0	10785	HIGH	0	1	2.93005
8141	8142	1	1	10865	HIGH	0	1	1.95337
8141	8143	2	2	10864	HIGH	0	1	4.88341
8142	8191	49	1	10817	HIGH	0	1	1.95337
8158	8159	1	1	10865	HIGH	0	1	2.93005
8161	8184	23	2	10843	HIGH	0	1	1.95337
8167	8168	1	1	10865	HIGH	0	1	1.95337
8173	8175	2	2	10864	HIGH	0	1	1.95337
8193	8195	2	2	10864	HIGH	0	1	6.83678
8214	8215	1	1	10865	HIGH	0	1	1.95337
8215	8216	1	1	10865	HIGH	0	1	6.83678
8231	8232	1	1	10865	HIGH	0	1	1.95337
8239	8240	1	1	10865	HIGH	0	1	3.90673
8273	8275	2	2	10864	HIGH	0	1	3.90673
8275	8276	1	1	10865	HIGH	0	1	1.95337
8288	8289	1	1	10865	HIGH	0	1	3.90673
8309	8310	1	1	10865	HIGH	0	1	3.90673
8317	8318	1	1	10865	HIGH	0	1	1.95337
8326	8327	1	1	10865	HIGH	0	1	7.81346
8329	8393	64	1	10802	HIGH	0	1	1.95337
8339	8340	1	1	10865	HIGH	0	1	6.83678
8382	8383	1	1	10865	HIGH	0	1	3.90673
8382	8384	2	2	10864	HIGH	0	1	6.83678
8394	8395	1	1	10865	HIGH	0	1	1.95337
8415	8416	1	1	10865	HIGH	0	1	1.95337
8416	8428	12	0	10854	HIGH	0	1	7.81346
8419	8420	1	1	10865	HIGH	0	1	1.95337
8421	8434	13	1	10853	HIGH	0	1	1.95337
8422	8424	2	2	10864	HIGH	0	1	2.93005
8445	8446	1	1	10865	HIGH	0	1	1.95337
8449	8450	1	1	10865	HIGH	0	1	1.95337
8458	8459	1	1	10865	HIGH	0	1	4.88341
8465	8466	1	1	10865	HIGH	0	1	1.95337
8477	8478	1	1	10865	HIGH	0	1	1.95337
8486	8487	1	1	10865	HIGH	0	1	1.95337
8513	8514	1	1	10865	HIGH	0	1	3.90673
8515	8516	1	1	10865	HIGH	0	1	3.90673
8552	8560	8	2	10858	HIGH	0	1	1.95337
8554	8556	2	2	10864	HIGH	0	1	4.88341
8568	8570	2	2	10864	HIGH	0	1	2.93005
8570	8571	1	1	10865	HIGH	0	1	1.95337
8571	8572	1	1	10865	HIGH	0	1	3.90673
8601	8602	1	1	10865	HIGH	0	1	3.90673
8609	8610	1	1	10865	HIGH	0	1	1.95337
8614	8615	1	1	10865	HIGH	0	1	4.88341
8614	8616	2	2	10864	HIGH	0	1	4.88341
8618	8619	1	1	10865	HIGH	0	1	3.90673
8633	8634	1	1	10865	HIGH	0	1	2.93005
8636	8661	25	1	10841	HIGH	0	1	1.95337
8652	8654	2	2	10864	HIGH	0	1	1.95337
8672	8674	2	2	10864	HIGH	0	1	7.81346
8676	8677	1	1	10865	HIGH	0	1	1.95337
8682	8683	1	1	10865	HIGH	0	1	2.93005
8693	8694	1	1	10865	HIGH	0	1	5.8601
8701	8702	1	1	10865	HIGH	0	1	7.81346
8708	8709	1	1	10865	HIGH	0	1	9.76683
8708	8710	2	2	10864	HIGH	0	1	6.83678
8708	8711	3	0	10863	HIGH	0	1	1.95337
8717	8719	2	2	10864	HIGH	0	1	1.95337
8720	8721	1	1	10865	HIGH	0	1	1.95337
8727	8728	1	1	10865	HIGH	0	1	4.88341
8734	8735	1	1	10865	HIGH	0	1	1.95337
8737	8738	1	1	10865	HIGH	0	1	1.95337
8745	8746	1	1	10865	HIGH	0	1	1.95337
8761	8762	1	1	10865	HIGH	0	1	9.76683
8774	8786	12	0	10854	HIGH	0	1	5.8601
8781	8782	1	1	10865	HIGH	0	1	1.95337
8795	8796	1	1	10865	HIGH	0	1	2.93005
8797	8799	2	2	10864	HIGH	0	1	6.83678
8801	8802	1	1	10865	HIGH	0	1	3.90673
8801	8803	2	2	10864	HIGH	0	1	4.88341
8808	8809	1	1	10865	HIGH	0	1	1.95337
8820	8822	2	2	10864	HIGH	0	1	1.95337
8823	8824	1	1	10865	HIGH	0	1	2.93005
8823	8951	128	2	10738	HIGH	0	1	2.93005
8831	8832	1	1	10865	HIGH	0	1	4.88341
8833	8834	1	1	10865	HIGH	0	1	5.8601
8841	8842	1	1	10865	HIGH	0	1	12.6969
8841	8843	2	2	10864	HIGH	0	1	4.88341
8846	8859	13	1	10853	HIGH	0	1	1.95337
8884	8885	1	1	10865	HIGH	0	1	2.93005
8891	8894	3	0	10863	HIGH	0	1	3.90673
8903	8946	43	1	10823	HIGH	0	1	2.93005
8915	8943	28	1	10838	HIGH	0	1	1.95337
8921	8924	3	0	10863	HIGH	0	1	1.95337
8922	8923	1	1	10865	HIGH	0	1	1.95337
8925	8926	1	1	10865	HIGH	0	1	1.95337
8929	8930	1	1	10865	HIGH	0	1	1.95337
8951	8952	1	1	10865	HIGH	0	1	1.95337
8986	8988	2	2	10864	HIGH	0	1	3.90673
8998	9001	3	0	10863	HIGH	0	1	1.95337
8998	9002	4	1	10862	HIGH	0	1	1.95337
9003	9004	1	1	10865	HIGH	0	1	5.8601
9007	9008	1	1	10865	HIGH	0	1	2.93005
9011	9012	1	1	10865	HIGH	0	1	1.95337
9016	9018	2	2	10864	HIGH	0	1	1.95337
9027	9029	2	2	10864	HIGH	0	1	1.95337
9031	9032	1	1	10865	HIGH	0	1	5.8601
9031	9033	2	2	10864	HIGH	0	1	3.90673
9037	9038	1	1	10865	HIGH	0	1	2.93005
9042	9043	1	1	10865	HIGH	0	1	8.79014
9045	9046	1	1	10865	HIGH	0	1	1.95337
9056	9057	1	1	10865	HIGH	0	1	1.95337
9058	9060	2	2	10864	HIGH	0	1	3.90673
9062	9063	1	1	10865	HIGH	0	1	2.93005
9064	9066	2	2	10864	HIGH	0	1	6.83678
9094	9095	1	1	10865	HIGH	0	1	7.81346
9097	9100	3	0	10863	HIGH	0	1	16.6036
9101	9102	1	1	10865	HIGH	0	1	2.93005
9113	9115	2	2	10864	HIGH	0	1	1.95337
9115	9116	1	1	10865	HIGH	0	1	1.95337
9136	9143	7	1	10859	HIGH	0	1	6.83678
9137	9138	1	1	10865	HIGH	0	1	1.95337
9140	9141	1	1	10865	HIGH	0	1	1.95337
9172	9173	1	1	10865	HIGH	0	1	2.93005
9176	9177	1	1	10865	HIGH	0	1	1.95337
9186	9188	2	2	10864	HIGH	0	1	5.8601
9196	9198	2	2	10864	HIGH	0	1	4.88341
9210	9211	1	1	10865	HIGH	0	1	4.88341
9217	9218	1	1	10865	HIGH	0	1	2.93005
9223	9224	1	1	10865	HIGH	0	1	2.93005
9239	9241	2	2	10864	HIGH	0	1	1.95337
9251	9252	1	1	10865	HIGH	0	1	2.93005
9262	9263	1	1	10865	HIGH	0	1	1.95337
9264	9266	2	2	10864	HIGH	0	1	1.95337
9265	9266	1	1	10865	HIGH	0	1	1.95337
9267	9269	2	2	10864	HIGH	0	1	1.95337
9312	9313	1	1	10865	HIGH	0	1	4.88341
9321	9322	1	1	10865	HIGH	0	1	4.88341
9322	9323	1	1	10865	HIGH	0	1	15.6269
9322	9324	2	2	10864	HIGH	0	1	11.7202
9330	9331	1	1	10865	HIGH	0	1	1.95337
9364	9365	1	1	10865	HIGH	0	1	9.76683
9373	9374	1	1	10865	HIGH	0	1	1.95337
9385	9386	1	1	10865	HIGH	0	1	1.95337
9397	9398	1	1	10865	HIGH	0	1	1.95337
9400	9401	1	1	10865	HIGH	0	1	1.95337
9402	9413	11	2	10855	HIGH	0	1	1.95337
9413	9417	4	1	10862	HIGH	0	1	1.95337
9424	9425	1	1	10865	HIGH	0	1	1.95337
9434	9436	2	2	10864	HIGH	0	1	1.95337
9445	9446	1	1	10865	HIGH	0	1	1.95337
9464	9466	2	2	10864	HIGH	0	1	4.88341
9477	9490	13	1	10853	HIGH	0	1	1.95337
9478	9479	1	1	10865	HIGH	0	1	1.95337
9487	9488	1	1	10865	HIGH	0	1	4.88341
9491	9497	6	0	10860	HIGH	0	1	4.88341
9502	9504	2	2	10864	HIGH	0	1	1.95337
9510	9512	2	2	10864	HIGH	0	1	1.95337
9522	9523	1	1	10865	HIGH	0	1	1.95337
9534	9535	1	1	10865	HIGH	0	1	1.95337
9540	9549	9	0	10857	HIGH	0	1	2.93005
9550	9552	2	2	10864	HIGH	0	1	1.95337
9576	9577	1	1	10865	HIGH	0	1	1.95337
9613	9614	1	1	10865	HIGH	0	1	1.95337
9640	9642	2	2	10864	HIGH	0	1	3.90673
9644	9645	1	1	10865	HIGH	0	1	1.95337
9652	9653	1	1	10865	HIGH	0	1	1.95337
9677	9678	1	1	10865	HIGH	0	1	1.95337
9707	9708	1	1	10865	HIGH	0	1	3.90673
9711	9712	1	1	10865	HIGH	0	1	8.79014
9733	9734	1	1	10865	HIGH	0	1	1.95337
9738	9739	1	1	10865	HIGH	0	1	11.7202
9738	9740	2	2	10864	HIGH	0	1	1.95337
9776	9777	1	1	10865	HIGH	0	1	1.95337
9790	9792	2	2	10864	HIGH	0	1	2.93005
9798	9859	61	1	10805	HIGH	0	1	1.95337
9812	9830	18	0	10848	HIGH	0	1	2.93005
9819	9821	2	2	10864	HIGH	0	1	2.93005
9819	9823	4	1	10862	HIGH	0	1	2.93005
9822	9823	1	1	10865	HIGH	0	1	1.95337
9852	9859	7	1	10859	HIGH	0	1	2.93005
9856	9857	1	1	10865	HIGH	0	1	1.95337
9876	9877	1	1	10865	HIGH	0	1	3.90673
9884	9885	1	1	10865	HIGH	0	1	2.93005
9896	9897	1	1	10865	HIGH	0	1	4.88341
9913	9914	1	1	10865	HIGH	0	1	9.76683
9920	9921	1	1	10865	HIGH	0	1	1.95337
9922	9923	1	1	10865	HIGH	0	1	1.95337
9932	9933	1	1	10865	HIGH	0	1	2.93005
9943	9944	1	1	10865	HIGH	0	1	1.95337
9945	9946	1	1	10865	HIGH	0	1	12.6969
9949	9951	2	2	10864	HIGH	0	1	3.90673
9952	9953	1	1	10865	HIGH	0	1	13.6736
9952	9954	2	2	10864	HIGH	0	1	10.7435
9967	9970	3	0	10863	HIGH	0	1	1.95337
9983	9984	1	1	10865	HIGH	0	1	2.93005
9997	9998	1	1	10865	HIGH	0	1	2.93005
10007	10008	1	1	10865	HIGH	0	1	2.93005
10016	10017	1	1	10865	HIGH	0	1	1.95337
10018	10019	1	1	10865	HIGH	0	1	1.95337
10041	10049	8	2	10858	HIGH	0	1	1.95337
10045	10046	1	1	10865	HIGH	0	1	3.90673
10052	10053	1	1	10865	HIGH	0	1	1.95337
10053	10054	1	1	10865	HIGH	0	1	1.95337
10081	10083	2	2	10864	HIGH	0	1	5.8601
10085	10086	1	1	10865	HIGH	0	1	2.93005
10094	10096	2	2	10864	HIGH	0	1	2.93005
10101	10102	1	1	10865	HIGH	0	1	1.95337
10106	10172	66	0	10800	HIGH	0	1	2.93005
10108	10109	1	1	10865	HIGH	0	1	1.95337
10110	10111	1	1	10865	HIGH	0	1	2.93005
10126	10127	1	1	10865	HIGH	0	1	1.95337
10131	10132	1	1	10865	HIGH	0	1	4.88341
10133	10442	309	0	10557	HIGH	0	1	1.95337
10140	10142	2	2	10864	HIGH	0	1	8.79014
10141	10142	1	1	10865	HIGH	0	1	12.6969
10146	10148	2	2	10864	HIGH	0	1	1.95337
10155	10156	1	1	10865	HIGH	0	1	2.93005
10157	10171	14	2	10852	HIGH	0	1	1.95337
10158	10159	1	1	10865	HIGH	0	1	2.93005
10160	10161	1	1	10865	HIGH	0	1	1.95337
10182	10186	4	1	10862	HIGH	0	1	2.93005
10184	10186	2	2	10864	HIGH	0	1	1.95337
10203	10204	1	1	10865	HIGH	0	1	3.90673
10208	10209	1	1	10865	HIGH	0	1	1.95337
10223	10224	1	1	10865	HIGH	0	1	1.95337
10241	10242	1	1	10865	HIGH	0	1	7.81346
10247	10389	142	1	10724	HIGH	0	1	1.95337
10279	10280	1	1	10865	HIGH	0	1	5.8601
10279	10281	2	2	10864	HIGH	0	1	1.95337
10296	10297	1	1	10865	HIGH	0	1	1.95337
10298	10373	75	0	10791	HIGH	0	1	2.93005
10305	10306	1	1	10865	HIGH	0	1	1.95337
10311	10312	1	1	10865	HIGH	0	1	1.95337
10337	10338	1	1	10865	HIGH	0	1	2.93005
10353	10354	1	1	10865	HIGH	0	1	2.93005
10356	10357	1	1	10865	HIGH	0	1	3.90673
10357	10358	1	1	10865	HIGH	0	1	1.95337
10362	10363	1	1	10865	HIGH	0	1	2.93005
10365	10366	1	1	10865	HIGH	0	1	1.95337
10366	10367	1	1	10865	HIGH	0	1	1.95337
10373	10374	1	1	10865	HIGH	0	1	1.95337
10381	10382	1	1	10865	HIGH	0	1	1.95337
10383	10384	1	1	10865	HIGH	0	1	2.93005
10384	10385	1	1	10865	HIGH	0	1	2.93005
10384	10432	48	0	10818	HIGH	0	1	2.93005
10394	10442	48	0	10818	HIGH	0	1	3.90673
10394	10498	104	2	10762	HIGH	0	1	1.95337
10407	10408	1	1	10865	HIGH	0	1	5.8601
10408	10409	1	1	10865	HIGH	0	1	6.83678
10411	10413	2	2	10864	HIGH	0	1	1.95337
10414	10415	1	1	10865	HIGH	0	1	2.93005
10417	10418	1	1	10865	HIGH	0	1	1.95337
10425	10426	1	1	10865	HIGH	0	1	1.95337
10428	10430	2	2	10864	HIGH	0	1	7.81346
10432	10433	1	1	10865	HIGH	0	1	4.88341
10432	10439	7	1	10859	HIGH	0	1	2.93005
10441	10442	1	1	10865	HIGH	0	1	1.95337
10444	10446	2	2	10864	HIGH	0	1	1.95337
10462	10463	1	1	10865	HIGH	0	1	2.93005
10462	10470	8	2	10858	HIGH	0	1	64.4611
10464	10465	1	1	10865	HIGH	0	1	5.8601
10464	10468	4	1	10862	HIGH	0	1	2.93005
10465	10466	1	1	10865	HIGH	0	1	2.93005
10469	10475	6	0	10860	HIGH	0	1	1.95337
10470	10471	1	1	10865	HIGH	0	1	2.93005
10486	10487	1	1	10865	HIGH	0	1	3.90673
10497	10498	1	1	10865	HIGH	0	1	1.95337
10505	10506	1	1	10865	HIGH	0	1	1.95337
10515	10516	1	1	10865	HIGH	0	1	1.95337
10541	10542	1	1	10865	HIGH	0	1	3.90673
10548	10550	2	2	10864	HIGH	0	1	2.93005
10549	10550	1	1	10865	HIGH	0	1	8.79014
10559	10560	1	1	10865	HIGH	0	1	6.83678
10559	10561	2	2	10864	HIGH	0	1	1.95337
10565	10567	2	2	10864	HIGH	0	1	2.93005
10571	10572	1	1	10865	HIGH	0	1	1.95337
10576	10578	2	2	10864	HIGH	0	1	3.90673
10593	10594	1	1	10865	HIGH	0	1	1.95337
10594	10595	1	1	10865	HIGH	0	1	1.95337
10605	10606	1	1	10865	HIGH	0	1	3.90673
10613	10614	1	1	10865	HIGH	0	1	1.95337
10617	10618	1	1	10865	HIGH	0	1	1.95337
10618	10619	1	1	10865	HIGH	0	1	10.7435
10618	10620	2	2	10864	HIGH	0	1	7.81346
10623	10624	1	1	10865	HIGH	0	1	2.93005
10628	10629	1	1	10865	HIGH	0	1	1.95337
10637	10638	1	1	10865	HIGH	0	1	5.8601
10639	10640	1	1	10865	HIGH	0	1	1.95337
10640	10641	1	1	10865	HIGH	0	1	3.90673
10644	10645	1	1	10865	HIGH	0	1	12.6969
10653	10654	1	1	10865	HIGH	0	1	13.6736
10653	10655	2	2	10864	HIGH	0	1	22.4637
10657	10658	1	1	10865	HIGH	0	1	1.95337
10675	10676	1	1	10865	HIGH	0	1	2.93005
10678	10679	1	1	10865	HIGH	0	1	2.93005
10681	10682	1	1	10865	HIGH	0	1	1.95337
10682	10683	1	1	10865	HIGH	0	1	3.90673
10703	10704	1	1	10865	HIGH	0	1	1.95337
10710	10712	2	2	10864	HIGH	0	1	1.95337
10715	10716	1	1	10865	HIGH	0	1	2.93005
10738	10739	1	1	10865	HIGH	0	1	2.93005
10766	10767	1	1	10865	HIGH	0	1	2.93005
58	59	1	1	10865	HIGH	0	10	3.36033
60	62	2	2	10864	HIGH	0	10	3.36033
62	91	29	2	10837	HIGH	0	10	2.24022
65	66	1	1	10865	HIGH	0	10	2.24022
73	74	1	1	10865	HIGH	0	10	2.24022
75	76	1	1	10865	HIGH	0	10	4.48044
101	103	2	2	10864	HIGH	0	10	5.60055
130	131	1	1	10865	HIGH	0	10	8.96088
141	142	1	1	10865	HIGH	0	10	16.8017
141	143	2	2	10864	HIGH	0	10	3.36033
157	158	1	1	10865	HIGH	0	10	2.24022
158	160	2	2	10864	HIGH	0	10	5.60055
193	194	1	1	10865	HIGH	0	10	10.081
193	195	2	2	10864	HIGH	0	10	5.60055
196	198	2	2	10864	HIGH	0	10	2.24022
198	199	1	1	10865	HIGH	0	10	2.24022
198	222	24	0	10842	HIGH	0	10	2.24022
203	204	1	1	10865	HIGH	0	10	7.84077
203	205	2	2	10864	HIGH	0	10	12.3212
215	216	1	1	10865	HIGH	0	10	3.36033
251	266	15	0	10851	HIGH	0	10	3.36033
256	257	1	1	10865	HIGH	0	10	4.48044
268	269	1	1	10865	HIGH	0	10	4.48044
281	282	1	1	10865	HIGH	0	10	5.60055
291	292	1	1	10865	HIGH	0	10	5.60055
291	293	2	2	10864	HIGH	0	10	3.36033
291	294	3	0	10863	HIGH	0	10	2.24022
300	301	1	1	10865	HIGH	0	10	2.24022
302	304	2	2	10864	HIGH	0	10	2.24022
325	326	1	1	10865	HIGH	0	10	3.36033
325	327	2	2	10864	HIGH	0	10	2.24022
355	356	1	1	10865	HIGH	0	10	2.24022
360	361	1	1	10865	HIGH	0	10	3.36033
364	365	1	1	10865	HIGH	0	10	4.48044
383	384	1	1	10865	HIGH	0	10	2.24022
387	388	1	1	10865	HIGH	0	10	7.84077
412	413	1	1	10865	HIGH	0	10	4.48044
422	423	1	1	10865	HIGH	0	10	8.96088
425	428	3	0	10863	HIGH	0	10	3.36033
438	440	2	2	10864	HIGH	0	10	3.36033
443	444	1	1	10865	HIGH	0	10	6.72066
450	451	1	1	10865	HIGH	0	10	4.48044
452	453	1	1	10865	HIGH	0	10	6.72066
452	454	2	2	10864	HIGH	0	10	2.24022
474	475	1	1	10865	HIGH	0	10	2.24022
496	497	1	1	10865	HIGH	0	10	4.48044
496	498	2	2	10864	HIGH	0	10	2.24022
516	517	1	1	10865	HIGH	0	10	4.48044
523	555	32	2	10834	HIGH	0	10	2.24022
529	530	1	1	10865	HIGH	0	10	2.24022
541	542	1	1	10865	HIGH	0	10	4.48044
548	550	2	2	10864	HIGH	0	10	2.24022
552	554	2	2	10864	HIGH	0	10	4.48044
555	556	1	1	10865	HIGH	0	10	4.48044
576	577	1	1	10865	HIGH	0	10	7.84077
581	582	1	1	10865	HIGH	0	10	4.48044
599	600	1	1	10865	HIGH	0	10	3.36033
603	604	1	1	10865	HIGH	0	10	5.60055
612	613	1	1	10865	HIGH	0	10	2.24022
643	645	2	2	10864	HIGH	0	10	2.24022
655	665	10	1	10856	HIGH	0	10	2.24022
671	672	1	1	10865	HIGH	0	10	2.24022
679	680	1	1	10865	HIGH	0	10	2.24022
684	685	1	1	10865	HIGH	0	10	2.24022
686	687	1	1	10865	HIGH	0	10	3.36033
686	688	2	2	10864	HIGH	0	10	6.72066
706	2440	1734	0	9132	HIGH	0	10	3.36033
711	713	2	2	10864	HIGH	0	10	2.24022
769	770	1	1	10865	HIGH	0	10	3.36033
770	771	1	1	10865	HIGH	0	10	12.3212
780	781	1	1	10865	HIGH	0	10	6.72066
788	789	1	1	10865	HIGH	0	10	2.24022
797	798	1	1	10865	HIGH	0	10	7.84077
811	812	1	1	10865	HIGH	0	10	2.24022
824	825	1	1	10865	HIGH	0	10	2.24022
836	837	1	1	10865	HIGH	0	10	4.48044
836	838	2	2	10864	HIGH	0	10	5.60055
840	847	7	1	10859	HIGH	0	10	2.24022
868	869	1	1	10865	HIGH	0	10	20.162
868	870	2	2	10864	HIGH	0	10	4.48044
906	907	1	1	10865	HIGH	0	10	2.24022
913	914	1	1	10865	HIGH	0	10	3.36033
938	939	1	1	10865	HIGH	0	10	3.36033
941	942	1	1	10865	HIGH	0	10	3.36033
954	956	2	2	10864	HIGH	0	10	2.24022
1002	1003	1	1	10865	HIGH	0	10	2.24022
1011	1012	1	1	10865	HIGH	0	10	2.24022
1034	1035	1	1	10865	HIGH	0	10	2.24022
1059	1061	2	2	10864	HIGH	0	10	3.36033
1076	1077	1	1	10865	HIGH	0	10	2.24022
1089	1090	1	1	10865	HIGH	0	10	2.24022
1100	1102	2	2	10864	HIGH	0	10	2.24022
1107	1109	2	2	10864	HIGH	0	10	3.36033
1118	1119	1	1	10865	HIGH	0	10	2.24022
1144	1145	1	1	10865	HIGH	0	10	5.60055
1148	1151	3	0	10863	HIGH	0	10	2.24022
1152	1153	1	1	10865	HIGH	0	10	3.36033
1153	1200	47	2	10819	HIGH	0	10	2.24022
1154	1155	1	1	10865	HIGH	0	10	2.24022
1156	1173	17	2	10849	HIGH	0	10	4.48044
1173	1174	1	1	10865	HIGH	0	10	2.24022
1189	1192	3	0	10863	HIGH	0	10	2.24022
1194	1195	1	1	10865	HIGH	0	10	8.96088
1194	1197	3	0	10863	HIGH	0	10	2.24022
1205	1207	2	2	10864	HIGH	0	10	3.36033
1214	1220	6	0	10860	HIGH	0	10	2.24022
1224	1226	2	2	10864	HIGH	0	10	3.36033
1230	1235	5	2	10861	HIGH	0	10	2.24022
1240	1241	1	1	10865	HIGH	0	10	2.24022
1270	1282	12	0	10854	HIGH	0	10	2.24022
1282	1283	1	1	10865	HIGH	0	10	2.24022
1285	1287	2	2	10864	HIGH	0	10	5.60055
1294	1295	1	1	10865	HIGH	0	10	2.24022
1300	1301	1	1	10865	HIGH	0	10	6.72066
1314	1315	1	1	10865	HIGH	0	10	2.24022
1320	1417	97	1	10769	HIGH	0	10	2.24022
1324	1325	1	1	10865	HIGH	0	10	2.24022
1339	1340	1	1	10865	HIGH	0	10	5.60055
1343	1344	1	1	10865	HIGH	0	10	2.24022
1350	1351	1	1	10865	HIGH	0	10	5.60055
1354	1355	1	1	10865	HIGH	0	10	10.081
1372	1373	1	1	10865	HIGH	0	10	7.84077
1408	1409	1	1	10865	HIGH	0	10	2.24022
1421	1422	1	1	10865	HIGH	0	10	4.48044
1421	1423	2	2	10864	HIGH	0	10	4.48044
1429	1430	1	1	10865	HIGH	0	10	2.24022
1445	1447	2	2	10864	HIGH	0	10	4.48044
1453	1454	1	1	10865	HIGH	0	10	4.48044
1478	1479	1	1	10865	HIGH	0	10	2.24022
1480	1508	28	1	10838	HIGH	0	10	4.48044
1480	1576	96	0	10770	HIGH	0	10	3.36033
1484	1490	6	0	10860	HIGH	0	10	2.24022
1492	1493	1	1	10865	HIGH	0	10	3.36033
1500	1501	1	1	10865	HIGH	0	10	5.60055
1500	1502	2	2	10864	HIGH	0	10	3.36033
1507	1509	2	2	10864	HIGH	0	10	2.24022
1518	1519	1	1	10865	HIGH	0	10	2.24022
1526	1527	1	1	10865	HIGH	0	10	11.2011
1532	1536	4	1	10862	HIGH	0	10	2.24022
1539	1559	20	2	10846	HIGH	0	10	3.36033
1540	1541	1	1	10865	HIGH	0	10	3.36033
1546	1547	1	1	10865	HIGH	0	10	2.24022
1551	1552	1	1	10865	HIGH	0	10	2.24022
1564	1579	15	0	10851	HIGH	0	10	2.24022
1570	1571	1	1	10865	HIGH	0	10	3.36033
1571	1573	2	2	10864	HIGH	0	10	2.24022
1583	1584	1	1	10865	HIGH	0	10	2.24022
1598	1599	1	1	10865	HIGH	0	10	3.36033
1601	1602	1	1	10865	HIGH	0	10	2.24022
1625	1627	2	2	10864	HIGH	0	10	2.24022
1630	1631	1	1	10865	HIGH	0	10	3.36033
1639	1640	1	1	10865	HIGH	0	10	4.48044
1647	1649	2	2	10864	HIGH	0	10	3.36033
1672	1673	1	1	10865	HIGH	0	10	4.48044
1690	1691	1	1	10865	HIGH	0	10	2.24022
1699	1701	2	2	10864	HIGH	0	10	5.60055
1707	1708	1	1	10865	HIGH	0	10	3.36033
1716	1717	1	1	10865	HIGH	0	10	4.48044
1724	1725	1	1	10865	HIGH	0	10	2.24022
1735	1736	1	1	10865	HIGH	0	10	7.84077
1745	1746	1	1	10865	HIGH	0	10	5.60055
1760	1761	1	1	10865	HIGH	0	10	2.24022
1767	1768	1	1	10865	HIGH	0	10	12.3212
1772	1774	2	2	10864	HIGH	0	10	3.36033
1776	1777	1	1	10865	HIGH	0	10	5.60055
1781	1784	3	0	10863	HIGH	0	10	3.36033
1795	1796	1	1	10865	HIGH	0	10	2.24022
1822	1824	2	2	10864	HIGH	0	10	2.24022
1828	1829	1	1	10865	HIGH	0	10	3.36033
1839	1840	1	1	10865	HIGH	0	10	7.84077
1843	1845	2	2	10864	HIGH	0	10	2.24022
1864	1865	1	1	10865	HIGH	0	10	8.96088
1864	1866	2	2	10864	HIGH	0	10	6.72066
1879	1880	1	1	10865	HIGH	0	10	12.3212
1879	1881	2	2	10864	HIGH	0	10	10.081
1886	1887	1	1	10865	HIGH	0	10	10.081
1897	1898	1	1	10865	HIGH	0	10	2.24022
1907	1909	2	2	10864	HIGH	0	10	2.24022
1920	1922	2	2	10864	HIGH	0	10	3.36033
1939	1940	1	1	10865	HIGH	0	10	4.48044
1947	1948	1	1	10865	HIGH	0	10	10.081
1947	1949	2	2	10864	HIGH	0	10	2.24022
1955	1956	1	1	10865	HIGH	0	10	4.48044
1983	1986	3	0	10863	HIGH	0	10	2.24022
1993	1994	1	1	10865	HIGH	0	10	2.24022
2008	2009	1	1	10865	HIGH	0	10	4.48044
2015	2016	1	1	10865	HIGH	0	10	3.36033
2021	2022	1	1	10865	HIGH	0	10	3.36033
2031	2032	1	1	10865	HIGH	0	10	2.24022
2035	2036	1	1	10865	HIGH	0	10	2.24022
2039	2040	1	1	10865	HIGH	0	10	2.24022
2047	2048	1	1	10865	HIGH	0	10	2.24022
2105	2106	1	1	10865	HIGH	0	10	2.24022
2143	2144	1	1	10865	HIGH	0	10	5.60055
2163	2164	1	1	10865	HIGH	0	10	3.36033
2185	2186	1	1	10865	HIGH	0	10	4.48044
2228	2229	1	1	10865	HIGH	0	10	2.24022
2229	2230	1	1	10865	HIGH	0	10	3.36033
2253	2254	1	1	10865	HIGH	0	10	2.24022
2263	2264	1	1	10865	HIGH	0	10	4.48044
2266	2267	1	1	10865	HIGH	0	10	5.60055
2280	2281	1	1	10865	HIGH	0	10	3.36033
2284	2285	1	1	10865	HIGH	0	10	2.24022
2301	2302	1	1	10865	HIGH	0	10	3.36033
2308	2309	1	1	10865	HIGH	0	10	2.24022
2331	2332	1	1	10865	HIGH	0	10	8.96088
2343	2344	1	1	10865	HIGH	0	10	2.24022
2355	2357	2	2	10864	HIGH	0	10	5.60055
2372	2374	2	2	10864	HIGH	0	10	2.24022
2388	2389	1	1	10865	HIGH	0	10	2.24022
2394	2398	4	1	10862	HIGH	0	10	2.24022
2396	2397	1	1	10865	HIGH	0	10	3.36033
2428	2429	1	1	10865	HIGH	0	10	10.081
2428	2430	2	2	10864	HIGH	0	10	4.48044
2434	2436	2	2	10864	HIGH	0	10	3.36033
2467	2468	1	1	10865	HIGH	0	10	2.24022
2473	2474	1	1	10865	HIGH	0	10	2.24022
2473	2477	4	1	10862	HIGH	0	10	2.24022
2474	2477	3	0	10863	HIGH	0	10	3.36033
2479	2480	1	1	10865	HIGH	0	10	2.24022
2480	2482	2	2	10864	HIGH	0	10	5.60055
2503	2504	1	1	10865	HIGH	0	10	3.36033
2515	2516	1	1	10865	HIGH	0	10	5.60055
2518	2520	2	2	10864	HIGH	0	10	3.36033
2523	2525	2	2	10864	HIGH	0	10	2.24022
2557	2558	1	1	10865	HIGH	0	10	2.24022
2559	2562	3	0	10863	HIGH	0	10	2.24022
2561	2562	1	1	10865	HIGH	0	10	2.24022
2568	2570	2	2	10864	HIGH	0	10	2.24022
2583	2584	1	1	10865	HIGH	0	10	5.60055
2590	2591	1	1	10865	HIGH	0	10	2.24022
2613	2615	2	2	10864	HIGH	0	10	4.48044
2660	2661	1	1	10865	HIGH	0	10	2.24022
2686	2687	1	1	10865	HIGH	0	10	3.36033
2693	2694	1	1	10865	HIGH	0	10	6.72066
2705	2707	2	2	10864	HIGH	0	10	2.24022
2708	2709	1	1	10865	HIGH	0	10	2.24022
2713	2714	1	1	10865	HIGH	0	10	2.24022
2730	2731	1	1	10865	HIGH	0	10	3.36033
2738	2739	1	1	10865	HIGH	0	10	6.72066
2744	2746	2	2	10864	HIGH	0	10	2.24022
2745	2746	1	1	10865	HIGH	0	10	2.24022
2761	2762	1	1	10865	HIGH	0	10	6.72066
2768	2809	41	2	10825	HIGH	0	10	2.24022
2795	2796	1	1	10865	HIGH	0	10	2.24022
2797	2798	1	1	10865	HIGH	0	10	2.24022
2804	2805	1	1	10865	HIGH	0	10	4.48044
2817	2819	2	2	10864	HIGH	0	10	3.36033
2825	2826	1	1	10865	HIGH	0	10	3.36033
2835	3279	444	0	10422	HIGH	0	10	2.24022
2842	2843	1	1	10865	HIGH	0	10	3.36033
2862	2863	1	1	10865	HIGH	0	10	5.60055
2872	2873	1	1	10865	HIGH	0	10	2.24022
2880	2881	1	1	10865	HIGH	0	10	2.24022
2880	2883	3	0	10863	HIGH	0	10	2.24022
2884	2885	1	1	10865	HIGH	0	10	4.48044
2889	2890	1	1	10865	HIGH	0	10	2.24022
2897	2902	5	2	10861	HIGH	0	10	3.36033
2915	2918	3	0	10863	HIGH	0	10	3.36033
2923	2924	1	1	10865	HIGH	0	10	4.48044
2931	2932	1	1	10865	HIGH	0	10	3.36033
2943	2945	2	2	10864	HIGH	0	10	5.60055
2958	2959	1	1	10865	HIGH	0	10	2.24022
2968	2969	1	1	10865	HIGH	0	10	2.24022
3003	3004	1	1	10865	HIGH	0	10	2.24022
3021	3022	1	1	10865	HIGH	0	10	6.72066
3021	3023	2	2	10864	HIGH	0	10	4.48044
3032	3033	1	1	10865	HIGH	0	10	2.24022
3037	3038	1	1	10865	HIGH	0	10	2.24022
3043	3044	1	1	10865	HIGH	0	10	2.24022
3049	3050	1	1	10865	HIGH	0	10	10.081
3072	3073	1	1	10865	HIGH	0	10	11.2011
3076	3077	1	1	10865	HIGH	0	10	3.36033
3091	3093	2	2	10864	HIGH	0	10	5.60055
3097	3098	1	1	10865	HIGH	0	10	2.24022
3115	3116	1	1	10865	HIGH	0	10	2.24022
3118	3120	2	2	10864	HIGH	0	10	2.24022
3130	3131	1	1	10865	HIGH	0	10	4.48044
3136	3138	2	2	10864	HIGH	0	10	6.72066
3178	3188	10	1	10856	HIGH	0	10	2.24022
3207	3209	2	2	10864	HIGH	0	10	3.36033
3226	3227	1	1	10865	HIGH	0	10	2.24022
3263	3271	8	2	10858	HIGH	0	10	2.24022
3277	3278	1	1	10865	HIGH	0	10	3.36033
3278	3280	2	2	10864	HIGH	0	10	3.36033
3336	3337	1	1	10865	HIGH	0	10	8.96088
3350	3353	3	0	10863	HIGH	0	10	2.24022
3384	3386	2	2	10864	HIGH	0	10	5.60055
3398	3399	1	1	10865	HIGH	0	10	2.24022
3418	3419	1	1	10865	HIGH	0	10	2.24022
3433	3434	1	1	10865	HIGH	0	10	3.36033
3443	3444	1	1	10865	HIGH	0	10	2.24022
3452	3453	1	1	10865	HIGH	0	10	2.24022
3460	3461	1	1	10865	HIGH	0	10	2.24022
3466	3467	1	1	10865	HIGH	0	10	11.2011
3476	3477	1	1	10865	HIGH	0	10	4.48044
3486	3487	1	1	10865	HIGH	0	10	2.24022
3500	3501	1	1	10865	HIGH	0	10	3.36033
3509	3511	2	2	10864	HIGH	0	10	2.24022
3528	3529	1	1	10865	HIGH	0	10	2.24022
3534	3535	1	1	10865	HIGH	0	10	10.081
3540	3551	11	2	10855	HIGH	0	10	2.24022
3561	3604	43	1	10823	HIGH	0	10	2.24022
3564	3565	1	1	10865	HIGH	0	10	2.24022
3574	3575	1	1	10865	HIGH	0	10	7.84077
3574	3576	2	2	10864	HIGH	0	10	6.72066
3593	3594	1	1	10865	HIGH	0	10	17.9218
3621	3622	1	1	10865	HIGH	0	10	2.24022
3647	3649	2	2	10864	HIGH	0	10	3.36033
3657	3658	1	1	10865	HIGH	0	10	17.9218
3662	3664	2	2	10864	HIGH	0	10	2.24022
3664	3665	1	1	10865	HIGH	0	10	8.96088
3669	3671	2	2	10864	HIGH	0	10	3.36033
3675	3676	1	1	10865	HIGH	0	10	2.24022
3690	3691	1	1	10865	HIGH	0	10	7.84077
3716	3746	30	0	10836	HIGH	0	10	2.24022
3724	3726	2	2	10864	HIGH	0	10	2.24022
3741	3745	4	1	10862	HIGH	0	10	6.72066
3753	3830	77	2	10789	HIGH	0	10	2.24022
3775	3776	1	1	10865	HIGH	0	10	4.48044
3817	3818	1	1	10865	HIGH	0	10	2.24022
3819	3821	2	2	10864	HIGH	0	10	3.36033
3855	3856	1	1	10865	HIGH	0	10	2.24022
3877	3878	1	1	10865	HIGH	0	10	2.24022
3878	3950	72	0	10794	HIGH	0	10	2.24022
3893	3894	1	1	10865	HIGH	0	10	2.24022
3927	3928	1	1	10865	HIGH	0	10	2.24022
3934	3935	1	1	10865	HIGH	0	10	6.72066
3942	3943	1	1	10865	HIGH	0	10	12.3212
3955	3956	1	1	10865	HIGH	0	10	3.36033
3965	3967	2	2	10864	HIGH	0	10	2.24022
3972	3974	2	2	10864	HIGH	0	10	3.36033
3973	3975	2	2	10864	HIGH	0	10	10.081
3976	3977	1	1	10865	HIGH	0	10	2.24022
3981	3983	2	2	10864	HIGH	0	10	2.24022
4015	4016	1	1	10865	HIGH	0	10	12.3212
4026	4027	1	1	10865	HIGH	0	10	2.24022
4036	4037	1	1	10865	HIGH	0	10	2.24022
4055	4056	1	1	10865	HIGH	0	10	2.24022
4057	4058	1	1	10865	HIGH	0	10	2.24022
4092	4093	1	1	10865	HIGH	0	10	2.24022
4094	4095	1	1	10865	HIGH	0	10	2.24022
4110	4111	1	1	10865	HIGH	0	10	2.24022
4111	4112	1	1	10865	HIGH	0	10	6.72066
4123	4125	2	2	10864	HIGH	0	10	13.4413
4131	4132	1	1	10865	HIGH	0	10	3.36033
4131	4133	2	2	10864	HIGH	0	10	2.24022
4150	4151	1	1	10865	HIGH	0	10	6.72066
4168	4169	1	1	10865	HIGH	0	10	3.36033
4171	4172	1	1	10865	HIGH	0	10	2.24022
4185	4186	1	1	10865	HIGH	0	10	3.36033
4196	4197	1	1	10865	HIGH	0	10	2.24022
4233	4234	1	1	10865	HIGH	0	10	3.36033
4288	4291	3	0	10863	HIGH	0	10	2.24022
4288	4321	33	0	10833	HIGH	0	10	3.36033
4288	4349	61	1	10805	HIGH	0	10	3.36033
4290	4371	81	0	10785	HIGH	0	10	2.24022
4330	4333	3	0	10863	HIGH	0	10	3.36033
4339	4342	3	0	10863	HIGH	0	10	4.48044
4364	4365	1	1	10865	HIGH	0	10	2.24022
4423	4424	1	1	10865	HIGH	0	10	2.24022
4432	4433	1	1	10865	HIGH	0	10	2.24022
4439	4440	1	1	10865	HIGH	0	10	2.24022
4450	4451	1	1	10865	HIGH	0	10	4.48044
4457	4505	48	0	10818	HIGH	0	10	2.24022
4459	4460	1	1	10865	HIGH	0	10	3.36033
4482	4507	25	1	10841	HIGH	0	10	2.24022
4495	4496	1	1	10865	HIGH	0	10	4.48044
4504	4505	1	1	10865	HIGH	0	10	4.48044
4504	4508	4	1	10862	HIGH	0	10	2.24022
4513	4514	1	1	10865	HIGH	0	10	2.24022
4530	4531	1	1	10865	HIGH	0	10	2.24022
4546	4547	1	1	10865	HIGH	0	10	2.24022
4556	4557	1	1	10865	HIGH	0	10	3.36033
4589	4591	2	2	10864	HIGH	0	10	2.24022
4603	4604	1	1	10865	HIGH	0	10	2.24022
4640	4641	1	1	10865	HIGH	0	10	3.36033
4644	4723	79	1	10787	HIGH	0	10	7.84077
4655	4657	2	2	10864	HIGH	0	10	2.24022
4668	4669	1	1	10865	HIGH	0	10	3.36033
4701	4704	3	0	10863	HIGH	0	10	2.24022
4705	4706	1	1	10865	HIGH	0	10	2.24022
4709	4710	1	1	10865	HIGH	0	10	2.24022
4714	4716	2	2	10864	HIGH	0	10	2.24022
4730	4734	4	1	10862	HIGH	0	10	2.24022
4743	4744	1	1	10865	HIGH	0	10	2.24022
4762	4765	3	0	10863	HIGH	0	10	3.36033
4774	4775	1	1	10865	HIGH	0	10	2.24022
4791	4792	1	1	10865	HIGH	0	10	5.60055
4793	4850	57	0	10809	HIGH	0	10	2.24022
4860	4861	1	1	10865	HIGH	0	10	3.36033
4879	4880	1	1	10865	HIGH	0	10	2.24022
4902	4903	1	1	10865	HIGH	0	10	2.24022
4906	4908	2	2	10864	HIGH	0	10	4.48044
4908	4909	1	1	10865	HIGH	0	10	3.36033
4923	4924	1	1	10865	HIGH	0	10	2.24022
4924	4925	1	1	10865	HIGH	0	10	16.8017
4933	4934	1	1	10865	HIGH	0	10	2.24022
4936	4937	1	1	10865	HIGH	0	10	14.5614
4941	4942	1	1	10865	HIGH	0	10	2.24022
4943	4944	1	1	10865	HIGH	0	10	2.24022
4948	4949	1	1	10865	HIGH	0	10	2.24022
4984	4985	1	1	10865	HIGH	0	10	2.24022
4990	4991	1	1	10865	HIGH	0	10	2.24022
4999	5000	1	1	10865	HIGH	0	10	2.24022
5006	5007	1	1	10865	HIGH	0	10	2.24022
5006	5008	2	2	10864	HIGH	0	10	6.72066
5029	5096	67	1	10799	HIGH	0	10	2.24022
5053	5054	1	1	10865	HIGH	0	10	2.24022
5087	5088	1	1	10865	HIGH	0	10	2.24022
5100	5101	1	1	10865	HIGH	0	10	2.24022
5115	5117	2	2	10864	HIGH	0	10	2.24022
5127	5128	1	1	10865	HIGH	0	10	3.36033
5133	5134	1	1	10865	HIGH	0	10	3.36033
5133	5135	2	2	10864	HIGH	0	10	3.36033
5137	5138	1	1	10865	HIGH	0	10	6.72066
5151	5153	2	2	10864	HIGH	0	10	3.36033
5160	5161	1	1	10865	HIGH	0	10	4.48044
5170	5171	1	1	10865	HIGH	0	10	3.36033
5179	5180	1	1	10865	HIGH	0	10	2.24022
5192	5193	1	1	10865	HIGH	0	10	2.24022
5223	5225	2	2	10864	HIGH	0	10	2.24022
5225	5231	6	0	10860	HIGH	0	10	2.24022
5249	5250	1	1	10865	HIGH	0	10	4.48044
5255	5256	1	1	10865	HIGH	0	10	2.24022
5258	5259	1	1	10865	HIGH	0	10	2.24022
5261	5263	2	2	10864	HIGH	0	10	2.24022
5267	5268	1	1	10865	HIGH	0	10	2.24022
5273	5274	1	1	10865	HIGH	0	10	2.24022
5286	5287	1	1	10865	HIGH	0	10	5.60055
5305	5306	1	1	10865	HIGH	0	10	3.36033
5311	5313	2	2	10864	HIGH	0	10	5.60055
5322	5323	1	1	10865	HIGH	0	10	10.081
5322	5324	2	2	10864	HIGH	0	10	2.24022
5392	5393	1	1	10865	HIGH	0	10	2.24022
5394	5395	1	1	10865	HIGH	0	10	2.24022
5405	5406	1	1	10865	HIGH	0	10	3.36033
5407	5410	3	0	10863	HIGH	0	10	3.36033
5413	5414	1	1	10865	HIGH	0	10	2.24022
5427	5430	3	0	10863	HIGH	0	10	2.24022
5430	5431	1	1	10865	HIGH	0	10	2.24022
5445	5446	1	1	10865	HIGH	0	10	32.4832
5451	5452	1	1	10865	HIGH	0	10	2.24022
5480	5481	1	1	10865	HIGH	0	10	3.36033
5497	5498	1	1	10865	HIGH	0	10	2.24022
5498	5499	1	1	10865	HIGH	0	10	2.24022
5507	5508	1	1	10865	HIGH	0	10	5.60055
5517	5518	1	1	10865	HIGH	0	10	2.24022
5531	5532	1	1	10865	HIGH	0	10	2.24022
5532	5534	2	2	10864	HIGH	0	10	2.24022
5552	5553	1	1	10865	HIGH	0	10	2.24022
5557	5558	1	1	10865	HIGH	0	10	3.36033
5568	5569	1	1	10865	HIGH	0	10	11.2011
5568	5570	2	2	10864	HIGH	0	10	2.24022
5573	5610	37	1	10829	HIGH	0	10	2.24022
5579	5590	11	2	10855	HIGH	0	10	2.24022
5591	5592	1	1	10865	HIGH	0	10	10.081
5618	5620	2	2	10864	HIGH	0	10	8.96088
5619	5620	1	1	10865	HIGH	0	10	2.24022
5647	5648	1	1	10865	HIGH	0	10	21.2821
5647	5649	2	2	10864	HIGH	0	10	7.84077
5653	5654	1	1	10865	HIGH	0	10	4.48044
5688	5689	1	1	10865	HIGH	0	10	4.48044
5706	5707	1	1	10865	HIGH	0	10	6.72066
5713	5714	1	1	10865	HIGH	0	10	4.48044
5721	5722	1	1	10865	HIGH	0	10	2.24022
5726	5728	2	2	10864	HIGH	0	10	6.72066
5733	5734	1	1	10865	HIGH	0	10	2.24022
5746	5747	1	1	10865	HIGH	0	10	5.60055
5766	5767	1	1	10865	HIGH	0	10	3.36033
5775	5776	1	1	10865	HIGH	0	10	4.48044
5780	5783	3	0	10863	HIGH	0	10	4.48044
5785	5786	1	1	10865	HIGH	0	10	3.36033
5794	5795	1	1	10865	HIGH	0	10	2.24022
5819	5820	1	1	10865	HIGH	0	10	2.24022
5834	5835	1	1	10865	HIGH	0	10	2.24022
5841	5842	1	1	10865	HIGH	0	10	2.24022
5868	5869	1	1	10865	HIGH	0	10	5.60055
5901	5902	1	1	10865	HIGH	0	10	2.24022
5907	5908	1	1	10865	HIGH	0	10	2.24022
5910	5911	1	1	10865	HIGH	0	10	7.84077
5917	5918	1	1	10865	HIGH	0	10	3.36033
5931	5933	2	2	10864	HIGH	0	10	2.24022
5948	5949	1	1	10865	HIGH	0	10	2.24022
5959	5960	1	1	10865	HIGH	0	10	3.36033
5968	5969	1	1	10865	HIGH	0	10	2.24022
5970	5971	1	1	10865	HIGH	0	10	3.36033
5974	5975	1	1	10865	HIGH	0	10	3.36033
6022	6023	1	1	10865	HIGH	0	10	3.36033
6029	6030	1	1	10865	HIGH	0	10	4.48044
6044	6045	1	1	10865	HIGH	0	10	2.24022
6068	6071	3	0	10863	HIGH	0	10	4.48044
6092	6094	2	2	10864	HIGH	0	10	2.24022
6099	6142	43	1	10823	HIGH	0	10	2.24022
6107	6108	1	1	10865	HIGH	0	10	2.24022
6120	6121	1	1	10865	HIGH	0	10	2.24022
6124	6125	1	1	10865	HIGH	0	10	11.2011
6172	6173	1	1	10865	HIGH	0	10	5.60055
6181	6183	2	2	10864	HIGH	0	10	10.081
6206	6207	1	1	10865	HIGH	0	10	3.36033
6208	6209	1	1	10865	HIGH	0	10	6.72066
6212	6213	1	1	10865	HIGH	0	10	7.84077
6218	6219	1	1	10865	HIGH	0	10	6.72066
6231	6232	1	1	10865	HIGH	0	10	3.36033
6243	6244	1	1	10865	HIGH	0	10	2.24022
6262	6263	1	1	10865	HIGH	0	10	4.48044
6270	6271	1	1	10865	HIGH	0	10	6.72066
6287	6288	1	1	10865	HIGH	0	10	2.24022
6360	6361	1	1	10865	HIGH	0	10	2.24022
6363	6364	1	1	10865	HIGH	0	10	2.24022
6368	6369	1	1	10865	HIGH	0	10	2.24022
6369	6371	2	2	10864	HIGH	0	10	6.72066
6377	6378	1	1	10865	HIGH	0	10	8.96088
6382	6384	2	2	10864	HIGH	0	10	3.36033
6410	6411	1	1	10865	HIGH	0	10	2.24022
6412	6413	1	1	10865	HIGH	0	10	5.60055
6421	6422	1	1	10865	HIGH	0	10	10.081
6425	6476	51	0	10815	HIGH	0	10	6.72066
6462	6463	1	1	10865	HIGH	0	10	2.24022
6474	6475	1	1	10865	HIGH	0	10	2.24022
6480	6481	1	1	10865	HIGH	0	10	2.24022
6490	6491	1	1	10865	HIGH	0	10	54.8854
6490	6492	2	2	10864	HIGH	0	10	13.4413
6507	6508	1	1	10865	HIGH	0	10	6.72066
6512	6513	1	1	10865	HIGH	0	10	2.24022
6521	6523	2	2	10864	HIGH	0	10	4.48044
6551	6552	1	1	10865	HIGH	0	10	2.24022
6569	6571	2	2	10864	HIGH	0	10	2.24022
6607	6608	1	1	10865	HIGH	0	10	5.60055
6621	6624	3	0	10863	HIGH	0	10	4.48044
6641	6644	3	0	10863	HIGH	0	10	3.36033
6646	6647	1	1	10865	HIGH	0	10	4.48044
6646	6650	4	1	10862	HIGH	0	10	3.36033
6661	6662	1	1	10865	HIGH	0	10	2.24022
6711	6713	2	2	10864	HIGH	0	10	6.72066
6727	6728	1	1	10865	HIGH	0	10	3.36033
6730	6731	1	1	10865	HIGH	0	10	2.24022
6736	6737	1	1	10865	HIGH	0	10	11.2011
6749	6750	1	1	10865	HIGH	0	10	2.24022
6766	6768	2	2	10864	HIGH	0	10	3.36033
6772	6773	1	1	10865	HIGH	0	10	5.60055
6782	6783	1	1	10865	HIGH	0	10	3.36033
6786	6787	1	1	10865	HIGH	0	10	2.24022
6795	6796	1	1	10865	HIGH	0	10	3.36033
6812	6813	1	1	10865	HIGH	0	10	10.081
6833	6834	1	1	10865	HIGH	0	10	2.24022
6837	6838	1	1	10865	HIGH	0	10	2.24022
6860	6861	1	1	10865	HIGH	0	10	3.36033
6867	6868	1	1	10865	HIGH	0	10	2.24022
6869	6870	1	1	10865	HIGH	0	10	2.24022
6881	6882	1	1	10865	HIGH	0	10	2.24022
6907	6908	1	1	10865	HIGH	0	10	13.4413
6913	6914	1	1	10865	HIGH	0	10	2.24022
6931	6932	1	1	10865	HIGH	0	10	5.60055
7009	7011	2	2	10864	HIGH	0	10	3.36033
7018	7019	1	1	10865	HIGH	0	10	2.24022
7025	7026	1	1	10865	HIGH	0	10	2.24022
7041	7042	1	1	10865	HIGH	0	10	2.24022
7060	7061	1	1	10865	HIGH	0	10	2.24022
7079	7106	27	0	10839	HIGH	0	10	4.48044
7081	7083	2	2	10864	HIGH	0	10	2.24022
7095	7104	9	0	10857	HIGH	0	10	3.36033
7101	7108	7	1	10859	HIGH	0	10	2.24022
7115	7116	1	1	10865	HIGH	0	10	3.36033
7154	7156	2	2	10864	HIGH	0	10	2.24022
7167	7168	1	1	10865	HIGH	0	10	2.24022
7176	7177	1	1	10865	HIGH	0	10	2.24022
7213	7215	2	2	10864	HIGH	0	10	2.24022
7216	7218	2	2	10864	HIGH	0	10	2.24022
7244	7245	1	1	10865	HIGH	0	10	2.24022
7246	7248	2	2	10864	HIGH	0	10	2.24022
7253	7254	1	1	10865	HIGH	0	10	4.48044
7261	7262	1	1	10865	HIGH	0	10	3.36033
7267	7268	1	1	10865	HIGH	0	10	7.84077
7274	7275	1	1	10865	HIGH	0	10	2.24022
7281	7282	1	1	10865	HIGH	0	10	3.36033
7296	7297	1	1	10865	HIGH	0	10	2.24022
7301	7302	1	1	10865	HIGH	0	10	3.36033
7305	7306	1	1	10865	HIGH	0	10	2.24022
7309	7310	1	1	10865	HIGH	0	10	2.24022
7315	7316	1	1	10865	HIGH	0	10	2.24022
7318	7321	3	0	10863	HIGH	0	10	2.24022
7344	7345	1	1	10865	HIGH	0	10	2.24022
7370	7371	1	1	10865	HIGH	0	10	5.60055
7375	7376	1	1	10865	HIGH	0	10	2.24022
7379	7380	1	1	10865	HIGH	0	10	3.36033
7382	7383	1	1	10865	HIGH	0	10	3.36033
7390	7391	1	1	10865	HIGH	0	10	2.24022
7403	7405	2	2	10864	HIGH	0	10	4.48044
7413	7448	35	2	10831	HIGH	0	10	2.24022
7418	7420	2	2	10864	HIGH	0	10	2.24022
7453	7454	1	1	10865	HIGH	0	10	2.24022
7456	7457	1	1	10865	HIGH	0	10	3.36033
7515	7516	1	1	10865	HIGH	0	10	4.48044
7559	7571	12	0	10854	HIGH	0	10	2.24022
7570	7571	1	1	10865	HIGH	0	10	6.72066
7587	7588	1	1	10865	HIGH	0	10	4.48044
7593	7594	1	1	10865	HIGH	0	10	2.24022
7620	7621	1	1	10865	HIGH	0	10	2.24022
7621	7622	1	1	10865	HIGH	0	10	3.36033
7630	7633	3	0	10863	HIGH	0	10	2.24022
7634	7635	1	1	10865	HIGH	0	10	22.4022
7650	7651	1	1	10865	HIGH	0	10	3.36033
7650	7652	2	2	10864	HIGH	0	10	6.72066
7656	7657	1	1	10865	HIGH	0	10	3.36033
7661	7663	2	2	10864	HIGH	0	10	2.24022
7670	7671	1	1	10865	HIGH	0	10	2.24022
7672	7673	1	1	10865	HIGH	0	10	2.24022
7677	7692	15	0	10851	HIGH	0	10	2.24022
7705	7706	1	1	10865	HIGH	0	10	3.36033
7717	7718	1	1	10865	HIGH	0	10	31.3631
7724	7731	7	1	10859	HIGH	0	10	2.24022
7731	7733	2	2	10864	HIGH	0	10	2.24022
7759	7760	1	1	10865	HIGH	0	10	2.24022
7764	7765	1	1	10865	HIGH	0	10	6.72066
7777	7778	1	1	10865	HIGH	0	10	5.60055
7784	7786	2	2	10864	HIGH	0	10	2.24022
7789	7790	1	1	10865	HIGH	0	10	3.36033
7804	7805	1	1	10865	HIGH	0	10	2.24022
7805	7806	1	1	10865	HIGH	0	10	2.24022
7810	7811	1	1	10865	HIGH	0	10	2.24022
7823	7826	3	0	10863	HIGH	0	10	2.24022
7826	7827	1	1	10865	HIGH	0	10	2.24022
7849	7850	1	1	10865	HIGH	0	10	2.24022
7862	7863	1	1	10865	HIGH	0	10	2.24022
7866	7867	1	1	10865	HIGH	0	10	2.24022
7875	7876	1	1	10865	HIGH	0	10	3.36033
7878	7880	2	2	10864	HIGH	0	10	2.24022
7916	7917	1	1	10865	HIGH	0	10	11.2011
7916	7918	2	2	10864	HIGH	0	10	3.36033
7930	7931	1	1	10865	HIGH	0	10	4.48044
7935	7936	1	1	10865	HIGH	0	10	2.24022
7936	7937	1	1	10865	HIGH	0	10	3.36033
7944	7945	1	1	10865	HIGH	0	10	12.3212
7951	7952	1	1	10865	HIGH	0	10	2.24022
7954	7956	2	2	10864	HIGH	0	10	4.48044
7957	7958	1	1	10865	HIGH	0	10	2.24022
7960	7961	1	1	10865	HIGH	0	10	3.36033
7969	7970	1	1	10865	HIGH	0	10	3.36033
7972	7973	1	1	10865	HIGH	0	10	2.24022
7985	7986	1	1	10865	HIGH	0	10	11.2011
7992	7993	1	1	10865	HIGH	0	10	4.48044
7995	7996	1	1	10865	HIGH	0	10	2.24022
8020	8021	1	1	10865	HIGH	0	10	6.72066
8027	8029	2	2	10864	HIGH	0	10	3.36033
8049	8050	1	1	10865	HIGH	0	10	2.24022
8050	8051	1	1	10865	HIGH	0	10	3.36033
8063	8064	1	1	10865	HIGH	0	10	5.60055
8069	8070	1	1	10865	HIGH	0	10	2.24022
8078	8080	2	2	10864	HIGH	0	10	5.60055
8106	8107	1	1	10865	HIGH	0	10	5.60055
8111	8112	1	1	10865	HIGH	0	10	5.60055
8131	8132	1	1	10865	HIGH	0	10	2.24022
8141	8142	1	1	10865	HIGH	0	10	6.72066
8147	8148	1	1	10865	HIGH	0	10	3.36033
8158	8159	1	1	10865	HIGH	0	10	2.24022
8231	8232	1	1	10865	HIGH	0	10	3.36033
8239	8240	1	1	10865	HIGH	0	10	3.36033
8244	8245	1	1	10865	HIGH	0	10	2.24022
8253	8254	1	1	10865	HIGH	0	10	3.36033
8262	8263	1	1	10865	HIGH	0	10	2.24022
8273	8275	2	2	10864	HIGH	0	10	2.24022
8279	8280	1	1	10865	HIGH	0	10	4.48044
8280	8282	2	2	10864	HIGH	0	10	4.48044
8288	8289	1	1	10865	HIGH	0	10	2.24022
8309	8310	1	1	10865	HIGH	0	10	2.24022
8317	8318	1	1	10865	HIGH	0	10	2.24022
8326	8327	1	1	10865	HIGH	0	10	3.36033
8331	8333	2	2	10864	HIGH	0	10	3.36033
8339	8340	1	1	10865	HIGH	0	10	4.48044
8368	8369	1	1	10865	HIGH	0	10	2.24022
8382	8383	1	1	10865	HIGH	0	10	10.081
8382	8384	2	2	10864	HIGH	0	10	5.60055
8394	8395	1	1	10865	HIGH	0	10	2.24022
8414	8418	4	1	10862	HIGH	0	10	3.36033
8415	8416	1	1	10865	HIGH	0	10	3.36033
8416	8428	12	0	10854	HIGH	0	10	10.081
8421	8434	13	1	10853	HIGH	0	10	2.24022
8458	8459	1	1	10865	HIGH	0	10	4.48044
8474	8475	1	1	10865	HIGH	0	10	5.60055
8490	8491	1	1	10865	HIGH	0	10	6.72066
8515	8516	1	1	10865	HIGH	0	10	6.72066
8519	8525	6	0	10860	HIGH	0	10	2.24022
8530	8531	1	1	10865	HIGH	0	10	2.24022
8548	8550	2	2	10864	HIGH	0	10	2.24022
8552	8560	8	2	10858	HIGH	0	10	2.24022
8554	8556	2	2	10864	HIGH	0	10	3.36033
8566	8572	6	0	10860	HIGH	0	10	2.24022
8568	8570	2	2	10864	HIGH	0	10	2.24022
8571	8572	1	1	10865	HIGH	0	10	17.9218
8601	8602	1	1	10865	HIGH	0	10	8.96088
8614	8615	1	1	10865	HIGH	0	10	5.60055
8614	8616	2	2	10864	HIGH	0	10	3.36033
8618	8619	1	1	10865	HIGH	0	10	2.24022
8655	8656	1	1	10865	HIGH	0	10	2.24022
8670	8672	2	2	10864	HIGH	0	10	2.24022
8672	8674	2	2	10864	HIGH	0	10	2.24022
8682	8683	1	1	10865	HIGH	0	10	2.24022
8690	8724	34	1	10832	HIGH	0	10	2.24022
8693	8694	1	1	10865	HIGH	0	10	2.24022
8701	8702	1	1	10865	HIGH	0	10	4.48044
8703	8705	2	2	10864	HIGH	0	10	2.24022
8704	8706	2	2	10864	HIGH	0	10	2.24022
8708	8709	1	1	10865	HIGH	0	10	13.4413
8708	8710	2	2	10864	HIGH	0	10	14.5614
8710	8722	12	0	10854	HIGH	0	10	3.36033
8717	8719	2	2	10864	HIGH	0	10	2.24022
8727	8728	1	1	10865	HIGH	0	10	10.081
8761	8762	1	1	10865	HIGH	0	10	14.5614
8773	8774	1	1	10865	HIGH	0	10	2.24022
8774	8786	12	0	10854	HIGH	0	10	2.24022
8777	8778	1	1	10865	HIGH	0	10	2.24022
8797	8799	2	2	10864	HIGH	0	10	4.48044
8801	8802	1	1	10865	HIGH	0	10	5.60055
8808	8809	1	1	10865	HIGH	0	10	2.24022
8816	8818	2	2	10864	HIGH	0	10	2.24022
8820	8822	2	2	10864	HIGH	0	10	3.36033
8823	8824	1	1	10865	HIGH	0	10	6.72066
8829	8860	31	1	10835	HIGH	0	10	3.36033
8833	8834	1	1	10865	HIGH	0	10	2.24022
8841	8842	1	1	10865	HIGH	0	10	13.4413
8841	8843	2	2	10864	HIGH	0	10	6.72066
8894	8895	1	1	10865	HIGH	0	10	3.36033
8907	8909	2	2	10864	HIGH	0	10	4.48044
8916	8917	1	1	10865	HIGH	0	10	2.24022
8922	8923	1	1	10865	HIGH	0	10	3.36033
8925	8926	1	1	10865	HIGH	0	10	2.24022
8951	8952	1	1	10865	HIGH	0	10	3.36033
8956	8957	1	1	10865	HIGH	0	10	2.24022
8976	8978	2	2	10864	HIGH	0	10	4.48044
9003	9004	1	1	10865	HIGH	0	10	2.24022
9016	9017	1	1	10865	HIGH	0	10	8.96088
9027	9029	2	2	10864	HIGH	0	10	3.36033
9037	9038	1	1	10865	HIGH	0	10	2.24022
9042	9043	1	1	10865	HIGH	0	10	10.081
9045	9046	1	1	10865	HIGH	0	10	2.24022
9048	9049	1	1	10865	HIGH	0	10	2.24022
9058	9060	2	2	10864	HIGH	0	10	3.36033
9062	9063	1	1	10865	HIGH	0	10	2.24022
9064	9066	2	2	10864	HIGH	0	10	4.48044
9075	9076	1	1	10865	HIGH	0	10	4.48044
9094	9095	1	1	10865	HIGH	0	10	7.84077
9097	9100	3	0	10863	HIGH	0	10	10.081
9101	9102	1	1	10865	HIGH	0	10	2.24022
9113	9115	2	2	10864	HIGH	0	10	8.96088
9128	9129	1	1	10865	HIGH	0	10	3.36033
9134	9135	1	1	10865	HIGH	0	10	2.24022
9136	9143	7	1	10859	HIGH	0	10	5.60055
9137	9138	1	1	10865	HIGH	0	10	4.48044
9140	9141	1	1	10865	HIGH	0	10	2.24022
9159	9160	1	1	10865	HIGH	0	10	4.48044
9186	9187	1	1	10865	HIGH	0	10	2.24022
9186	9188	2	2	10864	HIGH	0	10	8.96088
9196	9198	2	2	10864	HIGH	0	10	3.36033
9196	9201	5	2	10861	HIGH	0	10	2.24022
9201	9203	2	2	10864	HIGH	0	10	2.24022
9204	9205	1	1	10865	HIGH	0	10	3.36033
9256	9264	8	2	10858	HIGH	0	10	2.24022
9256	9266	10	1	10856	HIGH	0	10	2.24022
9260	9261	1	1	10865	HIGH	0	10	2.24022
9267	9269	2	2	10864	HIGH	0	10	2.24022
9279	9282	3	0	10863	HIGH	0	10	5.60055
9321	9322	1	1	10865	HIGH	0	10	2.24022
9322	9323	1	1	10865	HIGH	0	10	13.4413
9322	9324	2	2	10864	HIGH	0	10	11.2011
9339	9341	2	2	10864	HIGH	0	10	2.24022
9347	9348	1	1	10865	HIGH	0	10	6.72066
9347	9349	2	2	10864	HIGH	0	10	4.48044
9364	9365	1	1	10865	HIGH	0	10	6.72066
9369	9370	1	1	10865	HIGH	0	10	3.36033
9373	9374	1	1	10865	HIGH	0	10	3.36033
9374	9378	4	1	10862	HIGH	0	10	2.24022
9376	9378	2	2	10864	HIGH	0	10	2.24022
9389	9390	1	1	10865	HIGH	0	10	2.24022
9400	9401	1	1	10865	HIGH	0	10	6.72066
9419	9428	9	0	10857	HIGH	0	10	2.24022
9434	9436	2	2	10864	HIGH	0	10	3.36033
9445	9446	1	1	10865	HIGH	0	10	2.24022
9459	9460	1	1	10865	HIGH	0	10	2.24022
9464	9466	2	2	10864	HIGH	0	10	2.24022
9470	9472	2	2	10864	HIGH	0	10	2.24022
9486	9487	1	1	10865	HIGH	0	10	2.24022
9487	9488	1	1	10865	HIGH	0	10	10.081
9491	9497	6	0	10860	HIGH	0	10	3.36033
9507	9508	1	1	10865	HIGH	0	10	3.36033
9516	9518	2	2	10864	HIGH	0	10	4.48044
9524	9528	4	1	10862	HIGH	0	10	3.36033
9540	9549	9	0	10857	HIGH	0	10	2.24022
9545	9546	1	1	10865	HIGH	0	10	2.24022
9546	9548	2	2	10864	HIGH	0	10	3.36033
9579	9580	1	1	10865	HIGH	0	10	2.24022
9598	9599	1	1	10865	HIGH	0	10	2.24022
9640	9642	2	2	10864	HIGH	0	10	6.72066
9645	9646	1	1	10865	HIGH	0	10	2.24022
9709	9711	2	2	10864	HIGH	0	10	4.48044
9711	9712	1	1	10865	HIGH	0	10	3.36033
9728	9729	1	1	10865	HIGH	0	10	2.24022
9738	9739	1	1	10865	HIGH	0	10	8.96088
9738	9740	2	2	10864	HIGH	0	10	2.24022
9766	9767	1	1	10865	HIGH	0	10	2.24022
9802	9803	1	1	10865	HIGH	0	10	3.36033
9808	9809	1	1	10865	HIGH	0	10	2.24022
9819	9823	4	1	10862	HIGH	0	10	3.36033
9836	9837	1	1	10865	HIGH	0	10	2.24022
9853	9854	1	1	10865	HIGH	0	10	4.48044
9856	9857	1	1	10865	HIGH	0	10	2.24022
9866	9867	1	1	10865	HIGH	0	10	5.60055
9876	9877	1	1	10865	HIGH	0	10	4.48044
9884	9885	1	1	10865	HIGH	0	10	2.24022
9892	9893	1	1	10865	HIGH	0	10	2.24022
9896	9897	1	1	10865	HIGH	0	10	2.24022
9898	9958	60	0	10806	HIGH	0	10	2.24022
9913	9914	1	1	10865	HIGH	0	10	10.081
9932	9933	1	1	10865	HIGH	0	10	4.48044
9935	9937	2	2	10864	HIGH	0	10	2.24022
9939	9940	1	1	10865	HIGH	0	10	2.24022
9941	9943	2	2	10864	HIGH	0	10	3.36033
9945	9946	1	1	10865	HIGH	0	10	8.96088
9949	9951	2	2	10864	HIGH	0	10	3.36033
9952	9953	1	1	10865	HIGH	0	10	13.4413
9952	9954	2	2	10864	HIGH	0	10	8.96088
9993	9995	2	2	10864	HIGH	0	10	2.24022
9995	9996	1	1	10865	HIGH	0	10	2.24022
9997	9998	1	1	10865	HIGH	0	10	3.36033
10007	10008	1	1	10865	HIGH	0	10	2.24022
10012	10013	1	1	10865	HIGH	0	10	2.24022
10026	10027	1	1	10865	HIGH	0	10	2.24022
10042	10043	1	1	10865	HIGH	0	10	4.48044
10045	10046	1	1	10865	HIGH	0	10	4.48044
10048	10049	1	1	10865	HIGH	0	10	2.24022
10076	10077	1	1	10865	HIGH	0	10	2.24022
10081	10083	2	2	10864	HIGH	0	10	7.84077
10091	10092	1	1	10865	HIGH	0	10	2.24022
10094	10096	2	2	10864	HIGH	0	10	3.36033
10099	10100	1	1	10865	HIGH	0	10	2.24022
10101	10102	1	1	10865	HIGH	0	10	3.36033
10106	10172	66	0	10800	HIGH	0	10	5.60055
10110	10111	1	1	10865	HIGH	0	10	2.24022
10131	10132	1	1	10865	HIGH	0	10	4.48044
10137	10138	1	1	10865	HIGH	0	10	2.24022
10140	10142	2	2	10864	HIGH	0	10	7.84077
10141	10142	1	1	10865	HIGH	0	10	19.0419
10145	10146	1	1	10865	HIGH	0	10	2.24022
10164	10165	1	1	10865	HIGH	0	10	6.72066
10203	10204	1	1	10865	HIGH	0	10	3.36033
10210	10211	1	1	10865	HIGH	0	10	2.24022
10214	10215	1	1	10865	HIGH	0	10	3.36033
10223	10224	1	1	10865	HIGH	0	10	4.48044
10229	10230	1	1	10865	HIGH	0	10	2.24022
10241	10242	1	1	10865	HIGH	0	10	4.48044
10273	10274	1	1	10865	HIGH	0	10	4.48044
10279	10280	1	1	10865	HIGH	0	10	7.84077
10281	10283	2	2	10864	HIGH	0	10	2.24022
10287	10289	2	2	10864	HIGH	0	10	2.24022
10296	10297	1	1	10865	HIGH	0	10	2.24022
10345	10346	1	1	10865	HIGH	0	10	2.24022
10348	10363	15	0	10851	HIGH	0	10	2.24022
10352	10375	23	2	10843	HIGH	0	10	2.24022
10353	10354	1	1	10865	HIGH	0	10	2.24022
10358	10359	1	1	10865	HIGH	0	10	2.24022
10366	10367	1	1	10865	HIGH	0	10	3.36033
10384	10432	48	0	10818	HIGH	0	10	3.36033
10394	10442	48	0	10818	HIGH	0	10	6.72066
10401	10404	3	0	10863	HIGH	0	10	2.24022
10406	10407	1	1	10865	HIGH	0	10	3.36033
10407	10408	1	1	10865	HIGH	0	10	5.60055
10408	10409	1	1	10865	HIGH	0	10	3.36033
10414	10415	1	1	10865	HIGH	0	10	2.24022
10417	10418	1	1	10865	HIGH	0	10	4.48044
10420	10421	1	1	10865	HIGH	0	10	2.24022
10423	10424	1	1	10865	HIGH	0	10	2.24022
10428	10430	2	2	10864	HIGH	0	10	5.60055
10432	10433	1	1	10865	HIGH	0	10	3.36033
10441	10442	1	1	10865	HIGH	0	10	2.24022
10454	10455	1	1	10865	HIGH	0	10	4.48044
10462	10470	8	2	10858	HIGH	0	10	44.8044
10464	10465	1	1	10865	HIGH	0	10	5.60055
10470	10471	1	1	10865	HIGH	0	10	2.24022
10486	10487	1	1	10865	HIGH	0	10	3.36033
10486	10488	2	2	10864	HIGH	0	10	2.24022
10494	10506	12	0	10854	HIGH	0	10	2.24022
10510	10511	1	1	10865	HIGH	0	10	2.24022
10549	10550	1	1	10865	HIGH	0	10	5.60055
10559	10560	1	1	10865	HIGH	0	10	10.081
10559	10561	2	2	10864	HIGH	0	10	2.24022
10577	10578	1	1	10865	HIGH	0	10	2.24022
10594	10595	1	1	10865	HIGH	0	10	3.36033
10598	10599	1	1	10865	HIGH	0	10	2.24022
10605	10606	1	1	10865	HIGH	0	10	5.60055
10608	10609	1	1	10865	HIGH	0	10	2.24022
10611	10612	1	1	10865	HIGH	0	10	2.24022
10613	10614	1	1	10865	HIGH	0	10	2.24022
10618	10619	1	1	10865	HIGH	0	10	14.5614
10618	10620	2	2	10864	HIGH	0	10	5.60055
10623	10624	1	1	10865	HIGH	0	10	3.36033
10640	10641	1	1	10865	HIGH	0	10	3.36033
10644	10645	1	1	10865	HIGH	0	10	13.4413
10648	10649	1	1	10865	HIGH	0	10	2.24022
10653	10654	1	1	10865	HIGH	0	10	26.8827
10653	10655	2	2	10864	HIGH	0	10	13.4413
10675	10676	1	1	10865	HIGH	0	10	4.48044
10678	10679	1	1	10865	HIGH	0	10	3.36033
10682	10683	1	1	10865	HIGH	0	10	2.24022
10689	10690	1	1	10865	HIGH	0	10	2.24022
10715	10716	1	1	10865	HIGH	0	10	2.24022
10738	10739	1	1	10865	HIGH	0	10	2.24022
62	91	29	2	10837	HIGH	0	11	2.82298
73	74	1	1	10865	HIGH	0	11	2.82298
75	76	1	1	10865	HIGH	0	11	11.2919
101	103	2	2	10864	HIGH	0	11	11.2919
130	131	1	1	10865	HIGH	0	11	5.64595
138	139	1	1	10865	HIGH	0	11	5.64595
141	142	1	1	10865	HIGH	0	11	16.9379
141	143	2	2	10864	HIGH	0	11	2.82298
157	158	1	1	10865	HIGH	0	11	7.05744
158	160	2	2	10864	HIGH	0	11	7.05744
193	194	1	1	10865	HIGH	0	11	5.64595
193	195	2	2	10864	HIGH	0	11	7.05744
197	198	1	1	10865	HIGH	0	11	2.82298
198	199	1	1	10865	HIGH	0	11	5.64595
202	203	1	1	10865	HIGH	0	11	2.82298
203	204	1	1	10865	HIGH	0	11	4.23447
203	205	2	2	10864	HIGH	0	11	5.64595
215	216	1	1	10865	HIGH	0	11	2.82298
251	252	1	1	10865	HIGH	0	11	5.64595
251	266	15	0	10851	HIGH	0	11	4.23447
256	257	1	1	10865	HIGH	0	11	7.05744
262	263	1	1	10865	HIGH	0	11	7.05744
268	269	1	1	10865	HIGH	0	11	5.64595
281	282	1	1	10865	HIGH	0	11	5.64595
281	283	2	2	10864	HIGH	0	11	2.82298
289	290	1	1	10865	HIGH	0	11	4.23447
291	292	1	1	10865	HIGH	0	11	12.7034
291	293	2	2	10864	HIGH	0	11	2.82298
305	306	1	1	10865	HIGH	0	11	4.23447
325	326	1	1	10865	HIGH	0	11	8.46893
336	337	1	1	10865	HIGH	0	11	4.23447
360	361	1	1	10865	HIGH	0	11	2.82298
364	365	1	1	10865	HIGH	0	11	2.82298
387	388	1	1	10865	HIGH	0	11	5.64595
412	413	1	1	10865	HIGH	0	11	4.23447
425	428	3	0	10863	HIGH	0	11	5.64595
443	444	1	1	10865	HIGH	0	11	4.23447
450	451	1	1	10865	HIGH	0	11	2.82298
452	453	1	1	10865	HIGH	0	11	4.23447
496	497	1	1	10865	HIGH	0	11	4.23447
516	517	1	1	10865	HIGH	0	11	2.82298
529	530	1	1	10865	HIGH	0	11	2.82298
541	542	1	1	10865	HIGH	0	11	7.05744
555	556	1	1	10865	HIGH	0	11	2.82298
576	577	1	1	10865	HIGH	0	11	5.64595
581	582	1	1	10865	HIGH	0	11	12.7034
581	583	2	2	10864	HIGH	0	11	4.23447
583	609	26	2	10840	HIGH	0	11	2.82298
585	586	1	1	10865	HIGH	0	11	2.82298
[truncated: 51,845 more rows]
