# Supplementary material for: Defective viral genomes as therapeutic interfering particles against flavivirus infection in mammalian and mosquito hosts
Source: Nat Commun. 2021 Apr 16;12:2290. doi: 10.1038/s41467-021-22341-7 (PMC8052367; doi:10.1038/s41467-021-22341-7)
Supplement: Supplementary file 6 — Supplementary Data 4 [file 41467_2021_22341_MOESM6_ESM.xls]

## Sheet: WNV.csv
Start	Stop	Del.size	OF.by	DVG.size	MOI	Passage	replicate	RPM
33	35	2	2	11027	HIGH	1	1	2.67558
36	37	1	1	11028	HIGH	1	1	1.33779
37	38	1	1	11028	HIGH	1	1	3.34448
42	43	1	1	11028	HIGH	1	1	2.67558
49	52	3	0	11026	HIGH	1	1	2.00669
57	58	1	1	11028	HIGH	1	1	1.33779
60	62	2	2	11027	HIGH	1	1	4.68227
67	68	1	1	11028	HIGH	1	1	2.67558
73	75	2	2	11027	HIGH	1	1	2.00669
74	75	1	1	11028	HIGH	1	1	2.00669
75	76	1	1	11028	HIGH	1	1	4.68227
80	82	2	2	11027	HIGH	1	1	1.33779
81	82	1	1	11028	HIGH	1	1	1.33779
81	83	2	2	11027	HIGH	1	1	1.33779
85	87	2	2	11027	HIGH	1	1	1.33779
87	88	1	1	11028	HIGH	1	1	1.33779
95	96	1	1	11028	HIGH	1	1	2.67558
95	97	2	2	11027	HIGH	1	1	1.33779
102	103	1	1	11028	HIGH	1	1	4.01338
102	105	3	0	11026	HIGH	1	1	1.33779
104	105	1	1	11028	HIGH	1	1	4.68227
105	106	1	1	11028	HIGH	1	1	1.33779
113	114	1	1	11028	HIGH	1	1	5.35117
114	115	1	1	11028	HIGH	1	1	1.33779
116	123	7	1	11022	HIGH	1	1	1.33779
116	146	30	0	10999	HIGH	1	1	1.33779
120	121	1	1	11028	HIGH	1	1	1.33779
124	126	2	2	11027	HIGH	1	1	1.33779
127	128	1	1	11028	HIGH	1	1	5.35117
128	129	1	1	11028	HIGH	1	1	2.67558
136	138	2	2	11027	HIGH	1	1	1.33779
138	139	1	1	11028	HIGH	1	1	6.68896
139	141	2	2	11027	HIGH	1	1	2.67558
146	147	1	1	11028	HIGH	1	1	6.02006
153	154	1	1	11028	HIGH	1	1	4.68227
153	155	2	2	11027	HIGH	1	1	2.67558
157	158	1	1	11028	HIGH	1	1	2.00669
159	160	1	1	11028	HIGH	1	1	2.67558
166	167	1	1	11028	HIGH	1	1	4.01338
168	169	1	1	11028	HIGH	1	1	1.33779
174	178	4	1	11025	HIGH	1	1	1.33779
176	177	1	1	11028	HIGH	1	1	2.00669
180	181	1	1	11028	HIGH	1	1	2.67558
190	191	1	1	11028	HIGH	1	1	2.00669
198	199	1	1	11028	HIGH	1	1	2.67558
200	201	1	1	11028	HIGH	1	1	2.00669
201	202	1	1	11028	HIGH	1	1	1.33779
210	211	1	1	11028	HIGH	1	1	2.00669
213	214	1	1	11028	HIGH	1	1	2.67558
218	219	1	1	11028	HIGH	1	1	2.67558
220	283	63	0	10966	HIGH	1	1	1.33779
224	225	1	1	11028	HIGH	1	1	1.33779
227	228	1	1	11028	HIGH	1	1	1.33779
229	230	1	1	11028	HIGH	1	1	3.34448
231	232	1	1	11028	HIGH	1	1	7.35785
233	235	2	2	11027	HIGH	1	1	2.00669
236	237	1	1	11028	HIGH	1	1	1.33779
236	245	9	0	11020	HIGH	1	1	2.67558
239	240	1	1	11028	HIGH	1	1	4.01338
259	260	1	1	11028	HIGH	1	1	1.33779
269	270	1	1	11028	HIGH	1	1	20.7358
271	272	1	1	11028	HIGH	1	1	1.33779
273	274	1	1	11028	HIGH	1	1	6.68896
276	277	1	1	11028	HIGH	1	1	2.00669
280	281	1	1	11028	HIGH	1	1	2.00669
286	287	1	1	11028	HIGH	1	1	2.00669
287	288	1	1	11028	HIGH	1	1	2.67558
293	294	1	1	11028	HIGH	1	1	1.33779
297	299	2	2	11027	HIGH	1	1	1.33779
298	299	1	1	11028	HIGH	1	1	1.33779
300	301	1	1	11028	HIGH	1	1	2.67558
301	302	1	1	11028	HIGH	1	1	2.67558
301	303	2	2	11027	HIGH	1	1	1.33779
302	304	2	2	11027	HIGH	1	1	4.68227
303	304	1	1	11028	HIGH	1	1	3.34448
306	307	1	1	11028	HIGH	1	1	1.33779
312	313	1	1	11028	HIGH	1	1	1.33779
315	316	1	1	11028	HIGH	1	1	2.67558
315	317	2	2	11027	HIGH	1	1	2.00669
319	320	1	1	11028	HIGH	1	1	11.3712
324	325	1	1	11028	HIGH	1	1	1.33779
330	331	1	1	11028	HIGH	1	1	3.34448
332	333	1	1	11028	HIGH	1	1	1.33779
332	367	35	2	10994	HIGH	1	1	2.00669
340	342	2	2	11027	HIGH	1	1	1.33779
341	344	3	0	11026	HIGH	1	1	2.00669
342	343	1	1	11028	HIGH	1	1	2.67558
344	345	1	1	11028	HIGH	1	1	20.0669
344	346	2	2	11027	HIGH	1	1	4.68227
348	349	1	1	11028	HIGH	1	1	10.7023
348	351	3	0	11026	HIGH	1	1	2.00669
349	350	1	1	11028	HIGH	1	1	2.00669
349	351	2	2	11027	HIGH	1	1	1.33779
351	352	1	1	11028	HIGH	1	1	2.00669
351	353	2	2	11027	HIGH	1	1	1.33779
359	360	1	1	11028	HIGH	1	1	1.33779
360	361	1	1	11028	HIGH	1	1	7.35785
368	369	1	1	11028	HIGH	1	1	2.00669
370	371	1	1	11028	HIGH	1	1	1.33779
377	379	2	2	11027	HIGH	1	1	3.34448
378	380	2	2	11027	HIGH	1	1	1.33779
381	382	1	1	11028	HIGH	1	1	4.01338
385	386	1	1	11028	HIGH	1	1	1.33779
387	388	1	1	11028	HIGH	1	1	1.33779
394	399	5	2	11024	HIGH	1	1	2.00669
395	396	1	1	11028	HIGH	1	1	12.709
397	400	3	0	11026	HIGH	1	1	1.33779
400	401	1	1	11028	HIGH	1	1	9.36454
400	402	2	2	11027	HIGH	1	1	5.35117
401	405	4	1	11025	HIGH	1	1	1.33779
402	404	2	2	11027	HIGH	1	1	1.33779
404	405	1	1	11028	HIGH	1	1	3.34448
404	415	11	2	11018	HIGH	1	1	1.33779
405	406	1	1	11028	HIGH	1	1	10.7023
405	407	2	2	11027	HIGH	1	1	1.33779
408	409	1	1	11028	HIGH	1	1	4.68227
408	410	2	2	11027	HIGH	1	1	1.33779
409	410	1	1	11028	HIGH	1	1	1.33779
409	412	3	0	11026	HIGH	1	1	1.33779
410	411	1	1	11028	HIGH	1	1	1.33779
411	412	1	1	11028	HIGH	1	1	2.67558
412	414	2	2	11027	HIGH	1	1	1.33779
413	414	1	1	11028	HIGH	1	1	2.67558
414	416	2	2	11027	HIGH	1	1	1.33779
416	417	1	1	11028	HIGH	1	1	8.69565
416	418	2	2	11027	HIGH	1	1	1.33779
417	419	2	2	11027	HIGH	1	1	1.33779
423	424	1	1	11028	HIGH	1	1	2.67558
423	425	2	2	11027	HIGH	1	1	1.33779
427	428	1	1	11028	HIGH	1	1	1.33779
429	430	1	1	11028	HIGH	1	1	7.35785
431	433	2	2	11027	HIGH	1	1	4.01338
435	438	3	0	11026	HIGH	1	1	2.67558
437	438	1	1	11028	HIGH	1	1	1.33779
437	439	2	2	11027	HIGH	1	1	2.00669
439	440	1	1	11028	HIGH	1	1	2.00669
440	441	1	1	11028	HIGH	1	1	1.33779
441	442	1	1	11028	HIGH	1	1	7.35785
441	462	21	0	11008	HIGH	1	1	2.00669
450	451	1	1	11028	HIGH	1	1	6.02006
451	452	1	1	11028	HIGH	1	1	6.68896
455	456	1	1	11028	HIGH	1	1	1.33779
456	457	1	1	11028	HIGH	1	1	2.00669
459	460	1	1	11028	HIGH	1	1	1.33779
460	461	1	1	11028	HIGH	1	1	1.33779
461	462	1	1	11028	HIGH	1	1	2.00669
466	467	1	1	11028	HIGH	1	1	3.34448
469	470	1	1	11028	HIGH	1	1	1.33779
469	498	29	2	11000	HIGH	1	1	1.33779
471	473	2	2	11027	HIGH	1	1	2.67558
477	478	1	1	11028	HIGH	1	1	2.00669
480	481	1	1	11028	HIGH	1	1	2.00669
482	483	1	1	11028	HIGH	1	1	4.01338
484	485	1	1	11028	HIGH	1	1	2.00669
485	489	4	1	11025	HIGH	1	1	1.33779
486	487	1	1	11028	HIGH	1	1	4.01338
489	490	1	1	11028	HIGH	1	1	4.68227
492	495	3	0	11026	HIGH	1	1	8.02675
497	498	1	1	11028	HIGH	1	1	2.00669
499	500	1	1	11028	HIGH	1	1	1.33779
502	503	1	1	11028	HIGH	1	1	3.34448
503	504	1	1	11028	HIGH	1	1	2.67558
506	507	1	1	11028	HIGH	1	1	11.3712
506	508	2	2	11027	HIGH	1	1	1.33779
509	510	1	1	11028	HIGH	1	1	1.33779
510	511	1	1	11028	HIGH	1	1	4.68227
515	516	1	1	11028	HIGH	1	1	1.33779
516	518	2	2	11027	HIGH	1	1	1.33779
521	523	2	2	11027	HIGH	1	1	3.34448
523	524	1	1	11028	HIGH	1	1	1.33779
524	525	1	1	11028	HIGH	1	1	2.00669
524	526	2	2	11027	HIGH	1	1	2.67558
527	529	2	2	11027	HIGH	1	1	1.33779
528	529	1	1	11028	HIGH	1	1	2.67558
533	538	5	2	11024	HIGH	1	1	1.33779
536	537	1	1	11028	HIGH	1	1	2.00669
540	541	1	1	11028	HIGH	1	1	4.01338
549	550	1	1	11028	HIGH	1	1	5.35117
552	553	1	1	11028	HIGH	1	1	3.34448
554	555	1	1	11028	HIGH	1	1	6.02006
554	556	2	2	11027	HIGH	1	1	1.33779
555	558	3	0	11026	HIGH	1	1	1.33779
556	557	1	1	11028	HIGH	1	1	4.68227
560	561	1	1	11028	HIGH	1	1	1.33779
571	624	53	2	10976	HIGH	1	1	1.33779
573	575	2	2	11027	HIGH	1	1	6.68896
578	579	1	1	11028	HIGH	1	1	2.00669
582	587	5	2	11024	HIGH	1	1	1.33779
584	586	2	2	11027	HIGH	1	1	4.01338
585	586	1	1	11028	HIGH	1	1	2.00669
587	588	1	1	11028	HIGH	1	1	8.69565
587	589	2	2	11027	HIGH	1	1	1.33779
588	589	1	1	11028	HIGH	1	1	1.33779
590	592	2	2	11027	HIGH	1	1	1.33779
596	597	1	1	11028	HIGH	1	1	4.01338
598	599	1	1	11028	HIGH	1	1	3.34448
600	601	1	1	11028	HIGH	1	1	2.00669
600	603	3	0	11026	HIGH	1	1	4.68227
603	604	1	1	11028	HIGH	1	1	1.33779
614	615	1	1	11028	HIGH	1	1	4.01338
615	617	2	2	11027	HIGH	1	1	1.33779
617	619	2	2	11027	HIGH	1	1	3.34448
618	619	1	1	11028	HIGH	1	1	2.67558
619	620	1	1	11028	HIGH	1	1	2.00669
622	623	1	1	11028	HIGH	1	1	2.67558
623	624	1	1	11028	HIGH	1	1	4.01338
629	630	1	1	11028	HIGH	1	1	2.00669
631	633	2	2	11027	HIGH	1	1	1.33779
634	635	1	1	11028	HIGH	1	1	2.00669
641	642	1	1	11028	HIGH	1	1	1.33779
642	643	1	1	11028	HIGH	1	1	2.67558
645	646	1	1	11028	HIGH	1	1	1.33779
647	648	1	1	11028	HIGH	1	1	1.33779
652	653	1	1	11028	HIGH	1	1	2.67558
652	654	2	2	11027	HIGH	1	1	1.33779
659	660	1	1	11028	HIGH	1	1	2.00669
659	661	2	2	11027	HIGH	1	1	1.33779
660	661	1	1	11028	HIGH	1	1	2.00669
663	665	2	2	11027	HIGH	1	1	4.68227
664	665	1	1	11028	HIGH	1	1	1.33779
667	668	1	1	11028	HIGH	1	1	2.00669
670	671	1	1	11028	HIGH	1	1	2.67558
671	673	2	2	11027	HIGH	1	1	3.34448
673	674	1	1	11028	HIGH	1	1	2.67558
674	675	1	1	11028	HIGH	1	1	12.709
679	682	3	0	11026	HIGH	1	1	6.68896
680	682	2	2	11027	HIGH	1	1	1.33779
681	682	1	1	11028	HIGH	1	1	1.33779
683	684	1	1	11028	HIGH	1	1	1.33779
693	695	2	2	11027	HIGH	1	1	4.68227
694	695	1	1	11028	HIGH	1	1	4.01338
699	700	1	1	11028	HIGH	1	1	2.67558
701	702	1	1	11028	HIGH	1	1	5.35117
701	703	2	2	11027	HIGH	1	1	1.33779
704	705	1	1	11028	HIGH	1	1	2.67558
706	707	1	1	11028	HIGH	1	1	4.01338
708	709	1	1	11028	HIGH	1	1	2.67558
709	710	1	1	11028	HIGH	1	1	2.00669
714	716	2	2	11027	HIGH	1	1	7.35785
717	720	3	0	11026	HIGH	1	1	2.00669
718	719	1	1	11028	HIGH	1	1	2.00669
719	720	1	1	11028	HIGH	1	1	2.00669
725	726	1	1	11028	HIGH	1	1	4.01338
730	731	1	1	11028	HIGH	1	1	3.34448
732	733	1	1	11028	HIGH	1	1	2.00669
736	737	1	1	11028	HIGH	1	1	4.01338
738	739	1	1	11028	HIGH	1	1	2.67558
739	740	1	1	11028	HIGH	1	1	14.7157
747	748	1	1	11028	HIGH	1	1	1.33779
750	751	1	1	11028	HIGH	1	1	1.33779
752	753	1	1	11028	HIGH	1	1	4.01338
754	755	1	1	11028	HIGH	1	1	3.34448
756	758	2	2	11027	HIGH	1	1	5.35117
758	759	1	1	11028	HIGH	1	1	2.00669
760	761	1	1	11028	HIGH	1	1	2.00669
762	763	1	1	11028	HIGH	1	1	2.67558
764	765	1	1	11028	HIGH	1	1	6.02006
765	766	1	1	11028	HIGH	1	1	10.7023
766	767	1	1	11028	HIGH	1	1	6.02006
772	774	2	2	11027	HIGH	1	1	1.33779
779	780	1	1	11028	HIGH	1	1	3.34448
783	784	1	1	11028	HIGH	1	1	3.34448
784	786	2	2	11027	HIGH	1	1	3.34448
786	787	1	1	11028	HIGH	1	1	2.67558
788	789	1	1	11028	HIGH	1	1	10.7023
794	795	1	1	11028	HIGH	1	1	1.33779
796	797	1	1	11028	HIGH	1	1	4.68227
800	801	1	1	11028	HIGH	1	1	4.68227
802	803	1	1	11028	HIGH	1	1	1.33779
807	808	1	1	11028	HIGH	1	1	1.33779
810	811	1	1	11028	HIGH	1	1	2.00669
811	812	1	1	11028	HIGH	1	1	2.67558
812	813	1	1	11028	HIGH	1	1	1.33779
818	819	1	1	11028	HIGH	1	1	1.33779
818	820	2	2	11027	HIGH	1	1	1.33779
820	821	1	1	11028	HIGH	1	1	4.01338
822	824	2	2	11027	HIGH	1	1	4.01338
823	824	1	1	11028	HIGH	1	1	2.00669
824	825	1	1	11028	HIGH	1	1	6.68896
827	828	1	1	11028	HIGH	1	1	3.34448
830	831	1	1	11028	HIGH	1	1	23.4114
830	832	2	2	11027	HIGH	1	1	12.709
831	833	2	2	11027	HIGH	1	1	1.33779
836	838	2	2	11027	HIGH	1	1	2.67558
837	838	1	1	11028	HIGH	1	1	8.02675
837	854	17	2	11012	HIGH	1	1	2.00669
838	839	1	1	11028	HIGH	1	1	3.34448
839	842	3	0	11026	HIGH	1	1	1.33779
844	845	1	1	11028	HIGH	1	1	5.35117
844	882	38	2	10991	HIGH	1	1	1.33779
848	849	1	1	11028	HIGH	1	1	2.00669
849	850	1	1	11028	HIGH	1	1	1.33779
849	852	3	0	11026	HIGH	1	1	1.33779
851	852	1	1	11028	HIGH	1	1	2.00669
852	853	1	1	11028	HIGH	1	1	1.33779
853	854	1	1	11028	HIGH	1	1	4.68227
855	856	1	1	11028	HIGH	1	1	2.00669
855	865	10	1	11019	HIGH	1	1	1.33779
857	858	1	1	11028	HIGH	1	1	4.68227
860	861	1	1	11028	HIGH	1	1	3.34448
863	865	2	2	11027	HIGH	1	1	15.3846
872	873	1	1	11028	HIGH	1	1	1.33779
873	874	1	1	11028	HIGH	1	1	1.33779
875	876	1	1	11028	HIGH	1	1	4.68227
884	885	1	1	11028	HIGH	1	1	1.33779
888	889	1	1	11028	HIGH	1	1	5.35117
890	891	1	1	11028	HIGH	1	1	4.01338
892	893	1	1	11028	HIGH	1	1	8.02675
894	895	1	1	11028	HIGH	1	1	1.33779
896	897	1	1	11028	HIGH	1	1	2.00669
898	899	1	1	11028	HIGH	1	1	2.67558
900	901	1	1	11028	HIGH	1	1	9.36454
903	904	1	1	11028	HIGH	1	1	3.34448
907	909	2	2	11027	HIGH	1	1	2.00669
913	914	1	1	11028	HIGH	1	1	2.67558
914	915	1	1	11028	HIGH	1	1	2.67558
916	917	1	1	11028	HIGH	1	1	2.00669
916	918	2	2	11027	HIGH	1	1	10.7023
918	919	1	1	11028	HIGH	1	1	1.33779
919	920	1	1	11028	HIGH	1	1	1.33779
921	922	1	1	11028	HIGH	1	1	1.33779
922	923	1	1	11028	HIGH	1	1	1.33779
923	925	2	2	11027	HIGH	1	1	11.3712
926	927	1	1	11028	HIGH	1	1	5.35117
927	928	1	1	11028	HIGH	1	1	20.0669
929	931	2	2	11027	HIGH	1	1	1.33779
930	931	1	1	11028	HIGH	1	1	6.02006
932	933	1	1	11028	HIGH	1	1	2.00669
935	936	1	1	11028	HIGH	1	1	1.33779
937	939	2	2	11027	HIGH	1	1	3.34448
938	939	1	1	11028	HIGH	1	1	4.01338
939	940	1	1	11028	HIGH	1	1	2.00669
943	944	1	1	11028	HIGH	1	1	16.7224
943	945	2	2	11027	HIGH	1	1	12.0401
946	947	1	1	11028	HIGH	1	1	1.33779
946	948	2	2	11027	HIGH	1	1	2.00669
947	948	1	1	11028	HIGH	1	1	5.35117
949	950	1	1	11028	HIGH	1	1	2.67558
949	951	2	2	11027	HIGH	1	1	4.68227
950	951	1	1	11028	HIGH	1	1	7.35785
952	953	1	1	11028	HIGH	1	1	7.35785
959	960	1	1	11028	HIGH	1	1	4.01338
960	962	2	2	11027	HIGH	1	1	2.00669
961	962	1	1	11028	HIGH	1	1	2.67558
961	963	2	2	11027	HIGH	1	1	1.33779
966	967	1	1	11028	HIGH	1	1	15.3846
966	968	2	2	11027	HIGH	1	1	1.33779
968	970	2	2	11027	HIGH	1	1	4.01338
973	974	1	1	11028	HIGH	1	1	2.00669
974	975	1	1	11028	HIGH	1	1	1.33779
978	979	1	1	11028	HIGH	1	1	3.34448
980	981	1	1	11028	HIGH	1	1	4.01338
980	983	3	0	11026	HIGH	1	1	4.68227
983	1015	32	2	10997	HIGH	1	1	2.00669
986	989	3	0	11026	HIGH	1	1	1.33779
991	997	6	0	11023	HIGH	1	1	1.33779
992	993	1	1	11028	HIGH	1	1	1.33779
994	995	1	1	11028	HIGH	1	1	1.33779
995	998	3	0	11026	HIGH	1	1	2.00669
1000	1001	1	1	11028	HIGH	1	1	1.33779
1000	1002	2	2	11027	HIGH	1	1	1.33779
1001	1002	1	1	11028	HIGH	1	1	18.0602
1001	1003	2	2	11027	HIGH	1	1	2.00669
1004	1005	1	1	11028	HIGH	1	1	1.33779
1005	1006	1	1	11028	HIGH	1	1	2.00669
1008	1010	2	2	11027	HIGH	1	1	1.33779
1015	1017	2	2	11027	HIGH	1	1	1.33779
1016	1017	1	1	11028	HIGH	1	1	3.34448
1017	1018	1	1	11028	HIGH	1	1	5.35117
1022	1120	98	2	10931	HIGH	1	1	2.67558
1024	1025	1	1	11028	HIGH	1	1	8.02675
1024	1026	2	2	11027	HIGH	1	1	1.33779
1024	1027	3	0	11026	HIGH	1	1	1.33779
1028	1030	2	2	11027	HIGH	1	1	2.00669
1031	1032	1	1	11028	HIGH	1	1	5.35117
1034	1035	1	1	11028	HIGH	1	1	3.34448
1037	1039	2	2	11027	HIGH	1	1	2.00669
1039	1040	1	1	11028	HIGH	1	1	2.00669
1040	1042	2	2	11027	HIGH	1	1	1.33779
1042	1043	1	1	11028	HIGH	1	1	8.69565
1043	1044	1	1	11028	HIGH	1	1	2.00669
1046	1047	1	1	11028	HIGH	1	1	1.33779
1053	1055	2	2	11027	HIGH	1	1	1.33779
1054	1055	1	1	11028	HIGH	1	1	3.34448
1056	1057	1	1	11028	HIGH	1	1	1.33779
1056	1058	2	2	11027	HIGH	1	1	2.00669
1057	1058	1	1	11028	HIGH	1	1	2.67558
1059	1062	3	0	11026	HIGH	1	1	1.33779
1061	1063	2	2	11027	HIGH	1	1	1.33779
1065	1066	1	1	11028	HIGH	1	1	2.00669
1066	1067	1	1	11028	HIGH	1	1	2.00669
1070	1071	1	1	11028	HIGH	1	1	1.33779
1071	1072	1	1	11028	HIGH	1	1	2.00669
1072	1073	1	1	11028	HIGH	1	1	2.00669
1075	1077	2	2	11027	HIGH	1	1	1.33779
1077	1078	1	1	11028	HIGH	1	1	2.00669
1086	1090	4	1	11025	HIGH	1	1	1.33779
1089	1090	1	1	11028	HIGH	1	1	4.68227
1091	1093	2	2	11027	HIGH	1	1	6.02006
1092	1093	1	1	11028	HIGH	1	1	8.02675
1094	1095	1	1	11028	HIGH	1	1	1.33779
1095	1096	1	1	11028	HIGH	1	1	2.00669
1097	1100	3	0	11026	HIGH	1	1	4.68227
1100	1101	1	1	11028	HIGH	1	1	2.67558
1102	1104	2	2	11027	HIGH	1	1	1.33779
1104	1105	1	1	11028	HIGH	1	1	2.67558
1105	1107	2	2	11027	HIGH	1	1	12.0401
1109	1110	1	1	11028	HIGH	1	1	1.33779
1111	1112	1	1	11028	HIGH	1	1	4.01338
1112	1113	1	1	11028	HIGH	1	1	1.33779
1114	1115	1	1	11028	HIGH	1	1	1.33779
1117	1118	1	1	11028	HIGH	1	1	1.33779
1124	1125	1	1	11028	HIGH	1	1	1.33779
1127	1129	2	2	11027	HIGH	1	1	2.00669
1130	1131	1	1	11028	HIGH	1	1	6.02006
1135	1136	1	1	11028	HIGH	1	1	1.33779
1139	1140	1	1	11028	HIGH	1	1	1.33779
1139	1142	3	0	11026	HIGH	1	1	2.00669
1140	1142	2	2	11027	HIGH	1	1	4.68227
1145	1151	6	0	11023	HIGH	1	1	1.33779
1146	1148	2	2	11027	HIGH	1	1	9.36454
1147	1148	1	1	11028	HIGH	1	1	10.0334
1148	1149	1	1	11028	HIGH	1	1	10.0334
1160	1163	3	0	11026	HIGH	1	1	1.33779
1164	1165	1	1	11028	HIGH	1	1	4.01338
1166	1168	2	2	11027	HIGH	1	1	4.01338
1168	1169	1	1	11028	HIGH	1	1	1.33779
1170	1171	1	1	11028	HIGH	1	1	1.33779
1171	1172	1	1	11028	HIGH	1	1	3.34448
1174	1176	2	2	11027	HIGH	1	1	2.00669
1176	1177	1	1	11028	HIGH	1	1	4.01338
1181	1183	2	2	11027	HIGH	1	1	1.33779
1182	1183	1	1	11028	HIGH	1	1	2.67558
1182	1196	14	2	11015	HIGH	1	1	2.00669
1184	1185	1	1	11028	HIGH	1	1	4.68227
1185	1186	1	1	11028	HIGH	1	1	2.00669
1186	1187	1	1	11028	HIGH	1	1	3.34448
1187	1188	1	1	11028	HIGH	1	1	6.02006
1189	1191	2	2	11027	HIGH	1	1	1.33779
1194	1196	2	2	11027	HIGH	1	1	2.00669
1196	1197	1	1	11028	HIGH	1	1	2.00669
1198	1200	2	2	11027	HIGH	1	1	1.33779
1199	1200	1	1	11028	HIGH	1	1	6.02006
1201	1202	1	1	11028	HIGH	1	1	2.67558
1203	1204	1	1	11028	HIGH	1	1	1.33779
1205	1206	1	1	11028	HIGH	1	1	1.33779
1208	1209	1	1	11028	HIGH	1	1	1.33779
1209	1210	1	1	11028	HIGH	1	1	2.00669
1215	1216	1	1	11028	HIGH	1	1	9.36454
1218	1219	1	1	11028	HIGH	1	1	1.33779
1219	1220	1	1	11028	HIGH	1	1	2.00669
1221	1222	1	1	11028	HIGH	1	1	2.00669
1226	1227	1	1	11028	HIGH	1	1	2.67558
1229	1231	2	2	11027	HIGH	1	1	1.33779
1232	1233	1	1	11028	HIGH	1	1	6.68896
1232	1234	2	2	11027	HIGH	1	1	6.02006
1236	1237	1	1	11028	HIGH	1	1	5.35117
1238	1239	1	1	11028	HIGH	1	1	2.00669
1238	1240	2	2	11027	HIGH	1	1	2.00669
1240	1241	1	1	11028	HIGH	1	1	4.68227
1242	1280	38	2	10991	HIGH	1	1	2.00669
1247	1248	1	1	11028	HIGH	1	1	1.33779
1249	1250	1	1	11028	HIGH	1	1	2.00669
1250	1251	1	1	11028	HIGH	1	1	4.01338
1251	1254	3	0	11026	HIGH	1	1	1.33779
1252	1253	1	1	11028	HIGH	1	1	1.33779
1253	1254	1	1	11028	HIGH	1	1	4.01338
1253	1255	2	2	11027	HIGH	1	1	2.67558
1256	1257	1	1	11028	HIGH	1	1	4.01338
1260	1261	1	1	11028	HIGH	1	1	2.00669
1261	1262	1	1	11028	HIGH	1	1	9.36454
1261	1266	5	2	11024	HIGH	1	1	1.33779
1263	1267	4	1	11025	HIGH	1	1	1.33779
1267	1268	1	1	11028	HIGH	1	1	6.68896
1267	1269	2	2	11027	HIGH	1	1	3.34448
1268	1269	1	1	11028	HIGH	1	1	1.33779
1279	1280	1	1	11028	HIGH	1	1	2.00669
1281	1282	1	1	11028	HIGH	1	1	1.33779
1285	1287	2	2	11027	HIGH	1	1	4.01338
1286	1287	1	1	11028	HIGH	1	1	6.02006
1287	1288	1	1	11028	HIGH	1	1	6.68896
1288	1289	1	1	11028	HIGH	1	1	2.00669
1290	1291	1	1	11028	HIGH	1	1	2.00669
1293	1294	1	1	11028	HIGH	1	1	8.69565
1294	1295	1	1	11028	HIGH	1	1	2.00669
1296	1297	1	1	11028	HIGH	1	1	1.33779
1298	1299	1	1	11028	HIGH	1	1	10.0334
1298	1300	2	2	11027	HIGH	1	1	4.01338
1299	1301	2	2	11027	HIGH	1	1	1.33779
1301	1302	1	1	11028	HIGH	1	1	1.33779
1305	1306	1	1	11028	HIGH	1	1	2.67558
1306	1308	2	2	11027	HIGH	1	1	23.4114
1314	1315	1	1	11028	HIGH	1	1	9.36454
1315	1316	1	1	11028	HIGH	1	1	4.68227
1317	1318	1	1	11028	HIGH	1	1	5.35117
1317	1319	2	2	11027	HIGH	1	1	3.34448
1324	1325	1	1	11028	HIGH	1	1	2.00669
1325	1328	3	0	11026	HIGH	1	1	2.67558
1326	1327	1	1	11028	HIGH	1	1	1.33779
1327	1328	1	1	11028	HIGH	1	1	4.01338
1328	1330	2	2	11027	HIGH	1	1	2.00669
1336	1337	1	1	11028	HIGH	1	1	1.33779
1340	1341	1	1	11028	HIGH	1	1	2.67558
1342	1343	1	1	11028	HIGH	1	1	2.00669
1343	1345	2	2	11027	HIGH	1	1	2.67558
1344	1345	1	1	11028	HIGH	1	1	3.34448
1346	1347	1	1	11028	HIGH	1	1	10.0334
1346	1348	2	2	11027	HIGH	1	1	1.33779
1347	1348	1	1	11028	HIGH	1	1	4.68227
1351	1352	1	1	11028	HIGH	1	1	1.33779
1353	1354	1	1	11028	HIGH	1	1	2.00669
1358	1359	1	1	11028	HIGH	1	1	1.33779
1359	1360	1	1	11028	HIGH	1	1	20.7358
1361	1362	1	1	11028	HIGH	1	1	4.01338
1361	1363	2	2	11027	HIGH	1	1	2.67558
1363	1364	1	1	11028	HIGH	1	1	4.01338
1364	1365	1	1	11028	HIGH	1	1	5.35117
1365	1366	1	1	11028	HIGH	1	1	2.67558
1366	1368	2	2	11027	HIGH	1	1	2.67558
1371	1372	1	1	11028	HIGH	1	1	4.01338
1375	1376	1	1	11028	HIGH	1	1	1.33779
1377	1378	1	1	11028	HIGH	1	1	1.33779
1378	1379	1	1	11028	HIGH	1	1	5.35117
1381	1382	1	1	11028	HIGH	1	1	1.33779
1382	1383	1	1	11028	HIGH	1	1	4.68227
1387	1388	1	1	11028	HIGH	1	1	8.69565
1392	1393	1	1	11028	HIGH	1	1	1.33779
1394	1395	1	1	11028	HIGH	1	1	3.34448
1400	1401	1	1	11028	HIGH	1	1	1.33779
1401	1402	1	1	11028	HIGH	1	1	1.33779
1401	1476	75	0	10954	HIGH	1	1	1.33779
1407	1408	1	1	11028	HIGH	1	1	2.67558
1409	1411	2	2	11027	HIGH	1	1	4.01338
1410	1411	1	1	11028	HIGH	1	1	1.33779
1410	1413	3	0	11026	HIGH	1	1	1.33779
1412	1413	1	1	11028	HIGH	1	1	5.35117
1412	1414	2	2	11027	HIGH	1	1	1.33779
1414	1415	1	1	11028	HIGH	1	1	2.67558
1415	1429	14	2	11015	HIGH	1	1	1.33779
1417	1419	2	2	11027	HIGH	1	1	1.33779
1418	1419	1	1	11028	HIGH	1	1	6.68896
1420	1421	1	1	11028	HIGH	1	1	10.0334
1422	1423	1	1	11028	HIGH	1	1	2.67558
1428	1429	1	1	11028	HIGH	1	1	1.33779
1429	1430	1	1	11028	HIGH	1	1	3.34448
1432	1433	1	1	11028	HIGH	1	1	2.00669
1433	1435	2	2	11027	HIGH	1	1	7.35785
1437	1439	2	2	11027	HIGH	1	1	2.00669
1438	1439	1	1	11028	HIGH	1	1	1.33779
1438	1440	2	2	11027	HIGH	1	1	2.67558
1439	1440	1	1	11028	HIGH	1	1	1.33779
1443	1444	1	1	11028	HIGH	1	1	2.67558
1445	1446	1	1	11028	HIGH	1	1	1.33779
1447	1448	1	1	11028	HIGH	1	1	2.67558
1448	1450	2	2	11027	HIGH	1	1	2.00669
1449	1450	1	1	11028	HIGH	1	1	1.33779
1451	1452	1	1	11028	HIGH	1	1	1.33779
1453	1454	1	1	11028	HIGH	1	1	1.33779
1453	1455	2	2	11027	HIGH	1	1	1.33779
1455	1456	1	1	11028	HIGH	1	1	2.00669
1458	1459	1	1	11028	HIGH	1	1	4.01338
1461	1462	1	1	11028	HIGH	1	1	4.01338
1466	1467	1	1	11028	HIGH	1	1	1.33779
1466	1469	3	0	11026	HIGH	1	1	5.35117
1468	1469	1	1	11028	HIGH	1	1	1.33779
1473	1474	1	1	11028	HIGH	1	1	1.33779
1475	1476	1	1	11028	HIGH	1	1	2.00669
1479	1480	1	1	11028	HIGH	1	1	2.67558
1479	1481	2	2	11027	HIGH	1	1	1.33779
1479	1482	3	0	11026	HIGH	1	1	1.33779
1481	1482	1	1	11028	HIGH	1	1	2.00669
1484	1485	1	1	11028	HIGH	1	1	6.02006
1492	1494	2	2	11027	HIGH	1	1	10.7023
1494	1495	1	1	11028	HIGH	1	1	1.33779
1496	1497	1	1	11028	HIGH	1	1	2.67558
1499	1500	1	1	11028	HIGH	1	1	13.3779
1499	1501	2	2	11027	HIGH	1	1	1.33779
1505	1506	1	1	11028	HIGH	1	1	1.33779
1506	1507	1	1	11028	HIGH	1	1	8.69565
1507	1509	2	2	11027	HIGH	1	1	2.67558
1508	1509	1	1	11028	HIGH	1	1	6.68896
1509	1510	1	1	11028	HIGH	1	1	5.35117
1510	1511	1	1	11028	HIGH	1	1	2.67558
1510	1539	29	2	11000	HIGH	1	1	1.33779
1511	1513	2	2	11027	HIGH	1	1	6.02006
1514	1515	1	1	11028	HIGH	1	1	1.33779
1515	1516	1	1	11028	HIGH	1	1	2.00669
1515	1559	44	2	10985	HIGH	1	1	1.33779
1516	1518	2	2	11027	HIGH	1	1	8.69565
1517	1518	1	1	11028	HIGH	1	1	1.33779
1519	1521	2	2	11027	HIGH	1	1	1.33779
1520	1526	6	0	11023	HIGH	1	1	4.68227
1526	1527	1	1	11028	HIGH	1	1	2.00669
1527	1539	12	0	11017	HIGH	1	1	1.33779
1529	1530	1	1	11028	HIGH	1	1	9.36454
1529	1531	2	2	11027	HIGH	1	1	2.00669
1533	1535	2	2	11027	HIGH	1	1	4.68227
1534	1535	1	1	11028	HIGH	1	1	1.33779
1536	1537	1	1	11028	HIGH	1	1	1.33779
1539	1540	1	1	11028	HIGH	1	1	1.33779
1541	1543	2	2	11027	HIGH	1	1	2.00669
1543	1544	1	1	11028	HIGH	1	1	2.00669
1548	1549	1	1	11028	HIGH	1	1	8.69565
1549	1550	1	1	11028	HIGH	1	1	2.67558
1554	1555	1	1	11028	HIGH	1	1	1.33779
1555	1556	1	1	11028	HIGH	1	1	1.33779
1555	1557	2	2	11027	HIGH	1	1	3.34448
1563	1564	1	1	11028	HIGH	1	1	2.00669
1565	1567	2	2	11027	HIGH	1	1	1.33779
1569	1570	1	1	11028	HIGH	1	1	2.00669
1570	1571	1	1	11028	HIGH	1	1	1.33779
1572	1573	1	1	11028	HIGH	1	1	1.33779
1572	1574	2	2	11027	HIGH	1	1	2.00669
1578	1580	2	2	11027	HIGH	1	1	1.33779
1580	1582	2	2	11027	HIGH	1	1	1.33779
1581	1582	1	1	11028	HIGH	1	1	2.00669
1582	1583	1	1	11028	HIGH	1	1	2.00669
1583	1585	2	2	11027	HIGH	1	1	1.33779
1584	1585	1	1	11028	HIGH	1	1	8.02675
1586	1587	1	1	11028	HIGH	1	1	2.00669
1586	1589	3	0	11026	HIGH	1	1	1.33779
1587	1589	2	2	11027	HIGH	1	1	3.34448
1589	1590	1	1	11028	HIGH	1	1	17.3913
1595	1596	1	1	11028	HIGH	1	1	1.33779
1601	1602	1	1	11028	HIGH	1	1	9.36454
1604	1605	1	1	11028	HIGH	1	1	1.33779
1604	1606	2	2	11027	HIGH	1	1	1.33779
1605	1608	3	0	11026	HIGH	1	1	1.33779
1611	1612	1	1	11028	HIGH	1	1	4.01338
1611	1613	2	2	11027	HIGH	1	1	1.33779
1612	1613	1	1	11028	HIGH	1	1	2.00669
1614	1615	1	1	11028	HIGH	1	1	2.00669
1615	1616	1	1	11028	HIGH	1	1	6.68896
1617	1618	1	1	11028	HIGH	1	1	2.00669
1619	1625	6	0	11023	HIGH	1	1	2.00669
1622	1623	1	1	11028	HIGH	1	1	4.01338
1624	1625	1	1	11028	HIGH	1	1	1.33779
1634	1635	1	1	11028	HIGH	1	1	4.01338
1639	1640	1	1	11028	HIGH	1	1	6.02006
1640	1642	2	2	11027	HIGH	1	1	1.33779
1641	1642	1	1	11028	HIGH	1	1	1.33779
1643	1644	1	1	11028	HIGH	1	1	1.33779
1643	1645	2	2	11027	HIGH	1	1	1.33779
1644	1646	2	2	11027	HIGH	1	1	1.33779
1650	1651	1	1	11028	HIGH	1	1	6.68896
1652	1653	1	1	11028	HIGH	1	1	1.33779
1653	1654	1	1	11028	HIGH	1	1	1.33779
1655	1663	8	2	11021	HIGH	1	1	1.33779
1656	1657	1	1	11028	HIGH	1	1	1.33779
1658	1660	2	2	11027	HIGH	1	1	3.34448
1663	1664	1	1	11028	HIGH	1	1	2.67558
1664	1665	1	1	11028	HIGH	1	1	1.33779
1665	1666	1	1	11028	HIGH	1	1	3.34448
1666	1667	1	1	11028	HIGH	1	1	4.68227
1668	1669	1	1	11028	HIGH	1	1	1.33779
1671	1673	2	2	11027	HIGH	1	1	2.00669
1672	1673	1	1	11028	HIGH	1	1	1.33779
1675	1676	1	1	11028	HIGH	1	1	1.33779
1679	1680	1	1	11028	HIGH	1	1	2.00669
1682	1683	1	1	11028	HIGH	1	1	1.33779
1685	1686	1	1	11028	HIGH	1	1	3.34448
1687	1688	1	1	11028	HIGH	1	1	2.00669
1689	1690	1	1	11028	HIGH	1	1	8.69565
1692	1693	1	1	11028	HIGH	1	1	3.34448
1692	1694	2	2	11027	HIGH	1	1	1.33779
1694	1695	1	1	11028	HIGH	1	1	10.0334
1696	1697	1	1	11028	HIGH	1	1	1.33779
1697	1700	3	0	11026	HIGH	1	1	2.00669
1699	1701	2	2	11027	HIGH	1	1	6.02006
1702	1703	1	1	11028	HIGH	1	1	1.33779
1705	1706	1	1	11028	HIGH	1	1	1.33779
1710	1711	1	1	11028	HIGH	1	1	1.33779
1714	1716	2	2	11027	HIGH	1	1	2.00669
1718	1720	2	2	11027	HIGH	1	1	4.68227
1719	1720	1	1	11028	HIGH	1	1	8.02675
1721	1722	1	1	11028	HIGH	1	1	1.33779
1724	1725	1	1	11028	HIGH	1	1	2.00669
1727	1728	1	1	11028	HIGH	1	1	2.00669
1730	1731	1	1	11028	HIGH	1	1	2.67558
1736	1737	1	1	11028	HIGH	1	1	2.00669
1738	1739	1	1	11028	HIGH	1	1	4.68227
1738	1740	2	2	11027	HIGH	1	1	2.00669
1739	1740	1	1	11028	HIGH	1	1	2.00669
1739	1741	2	2	11027	HIGH	1	1	5.35117
1741	1742	1	1	11028	HIGH	1	1	2.00669
1742	1743	1	1	11028	HIGH	1	1	7.35785
1743	1744	1	1	11028	HIGH	1	1	2.00669
1745	1746	1	1	11028	HIGH	1	1	2.00669
1751	1752	1	1	11028	HIGH	1	1	1.33779
1754	1821	67	1	10962	HIGH	1	1	1.33779
1758	1759	1	1	11028	HIGH	1	1	2.67558
1760	1761	1	1	11028	HIGH	1	1	10.7023
1762	1764	2	2	11027	HIGH	1	1	2.00669
1763	1764	1	1	11028	HIGH	1	1	3.34448
1766	1767	1	1	11028	HIGH	1	1	2.00669
1767	1768	1	1	11028	HIGH	1	1	2.00669
1769	1770	1	1	11028	HIGH	1	1	1.33779
1771	1772	1	1	11028	HIGH	1	1	2.67558
1778	1780	2	2	11027	HIGH	1	1	7.35785
1779	1780	1	1	11028	HIGH	1	1	2.67558
1780	1781	1	1	11028	HIGH	1	1	1.33779
1781	1782	1	1	11028	HIGH	1	1	3.34448
1783	1784	1	1	11028	HIGH	1	1	4.01338
1785	1786	1	1	11028	HIGH	1	1	8.69565
1785	1787	2	2	11027	HIGH	1	1	2.00669
1790	1791	1	1	11028	HIGH	1	1	2.00669
1792	1793	1	1	11028	HIGH	1	1	2.67558
1793	1796	3	0	11026	HIGH	1	1	2.00669
1799	1801	2	2	11027	HIGH	1	1	1.33779
1800	1801	1	1	11028	HIGH	1	1	5.35117
1801	1802	1	1	11028	HIGH	1	1	1.33779
1803	1804	1	1	11028	HIGH	1	1	2.67558
1803	1806	3	0	11026	HIGH	1	1	1.33779
1804	1805	1	1	11028	HIGH	1	1	3.34448
1806	1807	1	1	11028	HIGH	1	1	2.00669
1813	1814	1	1	11028	HIGH	1	1	1.33779
1814	1815	1	1	11028	HIGH	1	1	4.68227
1814	1816	2	2	11027	HIGH	1	1	2.67558
1820	1821	1	1	11028	HIGH	1	1	7.35785
1824	1825	1	1	11028	HIGH	1	1	3.34448
1826	1828	2	2	11027	HIGH	1	1	2.67558
1830	1831	1	1	11028	HIGH	1	1	1.33779
1830	1832	2	2	11027	HIGH	1	1	2.00669
1832	1833	1	1	11028	HIGH	1	1	2.00669
1834	1835	1	1	11028	HIGH	1	1	2.00669
1835	1836	1	1	11028	HIGH	1	1	1.33779
1836	1837	1	1	11028	HIGH	1	1	7.35785
1839	1841	2	2	11027	HIGH	1	1	1.33779
1840	1842	2	2	11027	HIGH	1	1	3.34448
1841	1842	1	1	11028	HIGH	1	1	4.01338
1843	1844	1	1	11028	HIGH	1	1	20.7358
1843	1845	2	2	11027	HIGH	1	1	27.4247
1844	1845	1	1	11028	HIGH	1	1	1.33779
1846	1942	96	0	10933	HIGH	1	1	2.00669
1850	1851	1	1	11028	HIGH	1	1	2.00669
1856	1857	1	1	11028	HIGH	1	1	3.34448
1857	1858	1	1	11028	HIGH	1	1	2.00669
1858	1860	2	2	11027	HIGH	1	1	1.33779
1859	1860	1	1	11028	HIGH	1	1	6.02006
1869	1870	1	1	11028	HIGH	1	1	1.33779
1872	1873	1	1	11028	HIGH	1	1	2.00669
1873	1875	2	2	11027	HIGH	1	1	2.00669
1874	1875	1	1	11028	HIGH	1	1	2.00669
1875	1876	1	1	11028	HIGH	1	1	2.67558
1875	1906	31	1	10998	HIGH	1	1	1.33779
1883	1884	1	1	11028	HIGH	1	1	8.02675
1884	1886	2	2	11027	HIGH	1	1	1.33779
1886	1887	1	1	11028	HIGH	1	1	5.35117
1889	1890	1	1	11028	HIGH	1	1	6.02006
1894	1895	1	1	11028	HIGH	1	1	1.33779
1896	1897	1	1	11028	HIGH	1	1	16.7224
1897	1900	3	0	11026	HIGH	1	1	2.00669
1902	1903	1	1	11028	HIGH	1	1	6.02006
1902	1904	2	2	11027	HIGH	1	1	1.33779
1908	1909	1	1	11028	HIGH	1	1	4.01338
1911	1912	1	1	11028	HIGH	1	1	2.67558
1915	1917	2	2	11027	HIGH	1	1	8.69565
1917	1918	1	1	11028	HIGH	1	1	1.33779
1920	1921	1	1	11028	HIGH	1	1	1.33779
1924	1925	1	1	11028	HIGH	1	1	1.33779
1929	1930	1	1	11028	HIGH	1	1	1.33779
1931	1932	1	1	11028	HIGH	1	1	1.33779
1931	1933	2	2	11027	HIGH	1	1	2.00669
1932	1933	1	1	11028	HIGH	1	1	2.67558
1932	1935	3	0	11026	HIGH	1	1	2.67558
1934	1935	1	1	11028	HIGH	1	1	14.7157
1935	1937	2	2	11027	HIGH	1	1	2.67558
1936	1937	1	1	11028	HIGH	1	1	2.00669
1937	1938	1	1	11028	HIGH	1	1	2.67558
1937	1943	6	0	11023	HIGH	1	1	1.33779
1938	1939	1	1	11028	HIGH	1	1	3.34448
1940	1941	1	1	11028	HIGH	1	1	7.35785
1944	1945	1	1	11028	HIGH	1	1	1.33779
1946	1947	1	1	11028	HIGH	1	1	2.67558
1948	1949	1	1	11028	HIGH	1	1	3.34448
1948	1950	2	2	11027	HIGH	1	1	2.00669
1949	1950	1	1	11028	HIGH	1	1	1.33779
1951	1953	2	2	11027	HIGH	1	1	1.33779
1955	1957	2	2	11027	HIGH	1	1	1.33779
1956	1957	1	1	11028	HIGH	1	1	3.34448
1961	1962	1	1	11028	HIGH	1	1	1.33779
1963	1964	1	1	11028	HIGH	1	1	2.00669
1965	1966	1	1	11028	HIGH	1	1	1.33779
1967	1968	1	1	11028	HIGH	1	1	2.00669
1971	1973	2	2	11027	HIGH	1	1	2.00669
1972	1973	1	1	11028	HIGH	1	1	5.35117
1974	1975	1	1	11028	HIGH	1	1	15.3846
1978	1979	1	1	11028	HIGH	1	1	1.33779
1980	1981	1	1	11028	HIGH	1	1	1.33779
1983	1984	1	1	11028	HIGH	1	1	1.33779
1987	1988	1	1	11028	HIGH	1	1	1.33779
1988	1989	1	1	11028	HIGH	1	1	6.68896
1991	1992	1	1	11028	HIGH	1	1	2.00669
1994	1995	1	1	11028	HIGH	1	1	4.68227
1997	1998	1	1	11028	HIGH	1	1	1.33779
2001	2002	1	1	11028	HIGH	1	1	2.00669
2003	2004	1	1	11028	HIGH	1	1	5.35117
2005	2008	3	0	11026	HIGH	1	1	1.33779
2014	2015	1	1	11028	HIGH	1	1	2.67558
2015	2016	1	1	11028	HIGH	1	1	4.68227
2016	2017	1	1	11028	HIGH	1	1	2.67558
2018	2020	2	2	11027	HIGH	1	1	1.33779
2019	2021	2	2	11027	HIGH	1	1	1.33779
2020	2021	1	1	11028	HIGH	1	1	1.33779
2020	2022	2	2	11027	HIGH	1	1	1.33779
2021	2022	1	1	11028	HIGH	1	1	12.709
2021	2023	2	2	11027	HIGH	1	1	3.34448
2030	2031	1	1	11028	HIGH	1	1	5.35117
2033	2034	1	1	11028	HIGH	1	1	1.33779
2033	2035	2	2	11027	HIGH	1	1	2.00669
2036	2038	2	2	11027	HIGH	1	1	3.34448
2037	2038	1	1	11028	HIGH	1	1	2.67558
2039	2040	1	1	11028	HIGH	1	1	2.67558
2040	2041	1	1	11028	HIGH	1	1	2.00669
2045	2046	1	1	11028	HIGH	1	1	5.35117
2049	2050	1	1	11028	HIGH	1	1	2.00669
2050	2051	1	1	11028	HIGH	1	1	18.0602
2059	2060	1	1	11028	HIGH	1	1	1.33779
2065	2066	1	1	11028	HIGH	1	1	2.00669
2070	2071	1	1	11028	HIGH	1	1	2.67558
2073	2074	1	1	11028	HIGH	1	1	5.35117
2078	2079	1	1	11028	HIGH	1	1	1.33779
2081	2082	1	1	11028	HIGH	1	1	2.67558
2085	2086	1	1	11028	HIGH	1	1	2.00669
2086	2087	1	1	11028	HIGH	1	1	4.68227
2090	2091	1	1	11028	HIGH	1	1	5.35117
2094	2095	1	1	11028	HIGH	1	1	2.67558
2095	2097	2	2	11027	HIGH	1	1	1.33779
2097	2098	1	1	11028	HIGH	1	1	3.34448
2100	2101	1	1	11028	HIGH	1	1	1.33779
2103	2104	1	1	11028	HIGH	1	1	2.00669
2105	2106	1	1	11028	HIGH	1	1	2.00669
2108	2123	15	0	11014	HIGH	1	1	1.33779
2117	2118	1	1	11028	HIGH	1	1	2.00669
2117	2119	2	2	11027	HIGH	1	1	2.67558
2118	2121	3	0	11026	HIGH	1	1	1.33779
2120	2121	1	1	11028	HIGH	1	1	4.01338
2123	2124	1	1	11028	HIGH	1	1	5.35117
2123	2125	2	2	11027	HIGH	1	1	1.33779
2127	2129	2	2	11027	HIGH	1	1	4.68227
2132	2133	1	1	11028	HIGH	1	1	2.00669
2137	2138	1	1	11028	HIGH	1	1	2.67558
2140	2142	2	2	11027	HIGH	1	1	5.35117
2143	2144	1	1	11028	HIGH	1	1	1.33779
2145	2146	1	1	11028	HIGH	1	1	2.67558
2150	2151	1	1	11028	HIGH	1	1	1.33779
2152	2246	94	1	10935	HIGH	1	1	1.33779
2157	2159	2	2	11027	HIGH	1	1	2.00669
2165	2167	2	2	11027	HIGH	1	1	2.00669
2166	2167	1	1	11028	HIGH	1	1	1.33779
2168	2169	1	1	11028	HIGH	1	1	1.33779
2169	2172	3	0	11026	HIGH	1	1	1.33779
2175	2176	1	1	11028	HIGH	1	1	1.33779
2178	2179	1	1	11028	HIGH	1	1	4.01338
2179	2180	1	1	11028	HIGH	1	1	1.33779
2181	2182	1	1	11028	HIGH	1	1	12.709
2184	2185	1	1	11028	HIGH	1	1	1.33779
2187	2188	1	1	11028	HIGH	1	1	2.00669
2196	2197	1	1	11028	HIGH	1	1	1.33779
2202	2203	1	1	11028	HIGH	1	1	9.36454
2202	2240	38	2	10991	HIGH	1	1	1.33779
2203	2205	2	2	11027	HIGH	1	1	2.00669
2204	2205	1	1	11028	HIGH	1	1	1.33779
2207	2208	1	1	11028	HIGH	1	1	2.67558
2208	2210	2	2	11027	HIGH	1	1	2.00669
2212	2214	2	2	11027	HIGH	1	1	1.33779
2214	2215	1	1	11028	HIGH	1	1	2.00669
2216	2218	2	2	11027	HIGH	1	1	2.00669
2217	2221	4	1	11025	HIGH	1	1	1.33779
2219	2220	1	1	11028	HIGH	1	1	4.68227
2223	2224	1	1	11028	HIGH	1	1	2.67558
2224	2226	2	2	11027	HIGH	1	1	1.33779
2225	2226	1	1	11028	HIGH	1	1	1.33779
2228	2229	1	1	11028	HIGH	1	1	1.33779
2228	2230	2	2	11027	HIGH	1	1	1.33779
2230	2232	2	2	11027	HIGH	1	1	2.67558
2231	2232	1	1	11028	HIGH	1	1	1.33779
2233	2235	2	2	11027	HIGH	1	1	8.69565
2235	2236	1	1	11028	HIGH	1	1	2.00669
2242	2243	1	1	11028	HIGH	1	1	4.68227
2242	2244	2	2	11027	HIGH	1	1	2.00669
2247	2248	1	1	11028	HIGH	1	1	5.35117
2250	2251	1	1	11028	HIGH	1	1	2.67558
2253	2274	21	0	11008	HIGH	1	1	1.33779
2254	2255	1	1	11028	HIGH	1	1	10.0334
2259	2260	1	1	11028	HIGH	1	1	11.3712
2261	2262	1	1	11028	HIGH	1	1	4.01338
2262	2263	1	1	11028	HIGH	1	1	5.35117
2265	2267	2	2	11027	HIGH	1	1	2.00669
2266	2267	1	1	11028	HIGH	1	1	2.67558
2266	2272	6	0	11023	HIGH	1	1	2.00669
2267	2268	1	1	11028	HIGH	1	1	2.00669
2270	2272	2	2	11027	HIGH	1	1	1.33779
2272	2273	1	1	11028	HIGH	1	1	2.00669
2278	2279	1	1	11028	HIGH	1	1	1.33779
2280	2281	1	1	11028	HIGH	1	1	11.3712
2280	2282	2	2	11027	HIGH	1	1	2.00669
2281	2282	1	1	11028	HIGH	1	1	1.33779
2283	2284	1	1	11028	HIGH	1	1	2.67558
2284	2285	1	1	11028	HIGH	1	1	2.00669
2284	2287	3	0	11026	HIGH	1	1	2.00669
2285	2286	1	1	11028	HIGH	1	1	3.34448
2286	2310	24	0	11005	HIGH	1	1	1.33779
2287	2288	1	1	11028	HIGH	1	1	1.33779
2288	2290	2	2	11027	HIGH	1	1	1.33779
2289	2290	1	1	11028	HIGH	1	1	1.33779
2291	2292	1	1	11028	HIGH	1	1	2.00669
2296	2297	1	1	11028	HIGH	1	1	1.33779
2297	2522	225	0	10804	HIGH	1	1	2.00669
2298	2300	2	2	11027	HIGH	1	1	3.34448
2300	2301	1	1	11028	HIGH	1	1	4.01338
2301	2302	1	1	11028	HIGH	1	1	2.00669
2303	2304	1	1	11028	HIGH	1	1	2.00669
2304	2305	1	1	11028	HIGH	1	1	2.67558
2304	2306	2	2	11027	HIGH	1	1	2.00669
2304	2307	3	0	11026	HIGH	1	1	1.33779
2305	2307	2	2	11027	HIGH	1	1	1.33779
2306	2307	1	1	11028	HIGH	1	1	1.33779
2307	2308	1	1	11028	HIGH	1	1	1.33779
2311	2312	1	1	11028	HIGH	1	1	1.33779
2312	2313	1	1	11028	HIGH	1	1	2.00669
2317	2318	1	1	11028	HIGH	1	1	6.68896
2319	2320	1	1	11028	HIGH	1	1	2.67558
2323	2325	2	2	11027	HIGH	1	1	1.33779
2324	2325	1	1	11028	HIGH	1	1	8.02675
2327	2328	1	1	11028	HIGH	1	1	1.33779
2328	2329	1	1	11028	HIGH	1	1	4.01338
2331	2332	1	1	11028	HIGH	1	1	1.33779
2331	2333	2	2	11027	HIGH	1	1	1.33779
2340	2341	1	1	11028	HIGH	1	1	1.33779
2341	2342	1	1	11028	HIGH	1	1	4.01338
2348	2349	1	1	11028	HIGH	1	1	4.68227
2351	2352	1	1	11028	HIGH	1	1	1.33779
2359	2360	1	1	11028	HIGH	1	1	1.33779
2360	2361	1	1	11028	HIGH	1	1	24.7491
2360	2362	2	2	11027	HIGH	1	1	2.67558
2365	2366	1	1	11028	HIGH	1	1	1.33779
2365	2367	2	2	11027	HIGH	1	1	2.67558
2368	2369	1	1	11028	HIGH	1	1	2.00669
2371	2373	2	2	11027	HIGH	1	1	2.67558
2371	2376	5	2	11024	HIGH	1	1	1.33779
2372	2373	1	1	11028	HIGH	1	1	4.68227
2373	2374	1	1	11028	HIGH	1	1	4.01338
2374	2376	2	2	11027	HIGH	1	1	2.00669
2375	2376	1	1	11028	HIGH	1	1	3.34448
2376	2377	1	1	11028	HIGH	1	1	1.33779
2377	2378	1	1	11028	HIGH	1	1	6.68896
2380	2381	1	1	11028	HIGH	1	1	1.33779
2380	2394	14	2	11015	HIGH	1	1	2.00669
2381	2382	1	1	11028	HIGH	1	1	8.02675
2383	2384	1	1	11028	HIGH	1	1	1.33779
2384	2387	3	0	11026	HIGH	1	1	1.33779
2388	2389	1	1	11028	HIGH	1	1	2.67558
2388	2390	2	2	11027	HIGH	1	1	1.33779
2391	2392	1	1	11028	HIGH	1	1	8.02675
2394	2396	2	2	11027	HIGH	1	1	4.68227
2397	2398	1	1	11028	HIGH	1	1	4.01338
2400	2401	1	1	11028	HIGH	1	1	1.33779
2400	2402	2	2	11027	HIGH	1	1	3.34448
2401	2402	1	1	11028	HIGH	1	1	3.34448
2403	2405	2	2	11027	HIGH	1	1	1.33779
2407	2414	7	1	11022	HIGH	1	1	1.33779
2410	2412	2	2	11027	HIGH	1	1	6.68896
2418	2419	1	1	11028	HIGH	1	1	16.0535
2419	2425	6	0	11023	HIGH	1	1	1.33779
2421	2422	1	1	11028	HIGH	1	1	1.33779
2424	2425	1	1	11028	HIGH	1	1	4.01338
2428	2429	1	1	11028	HIGH	1	1	1.33779
2430	2431	1	1	11028	HIGH	1	1	4.01338
2432	2433	1	1	11028	HIGH	1	1	2.67558
2433	2434	1	1	11028	HIGH	1	1	2.67558
2438	2440	2	2	11027	HIGH	1	1	2.00669
2440	2441	1	1	11028	HIGH	1	1	1.33779
2441	2442	1	1	11028	HIGH	1	1	2.67558
2442	2444	2	2	11027	HIGH	1	1	2.00669
2447	2448	1	1	11028	HIGH	1	1	2.00669
2452	2453	1	1	11028	HIGH	1	1	1.33779
2454	2455	1	1	11028	HIGH	1	1	5.35117
2457	2458	1	1	11028	HIGH	1	1	1.33779
2464	2465	1	1	11028	HIGH	1	1	2.67558
2466	2467	1	1	11028	HIGH	1	1	3.34448
2468	2469	1	1	11028	HIGH	1	1	1.33779
2470	2471	1	1	11028	HIGH	1	1	2.67558
2470	2472	2	2	11027	HIGH	1	1	3.34448
2475	2476	1	1	11028	HIGH	1	1	4.68227
2475	2477	2	2	11027	HIGH	1	1	3.34448
2477	2479	2	2	11027	HIGH	1	1	2.67558
2478	2479	1	1	11028	HIGH	1	1	4.01338
2479	2480	1	1	11028	HIGH	1	1	1.33779
2483	2488	5	2	11024	HIGH	1	1	1.33779
2483	2513	30	0	10999	HIGH	1	1	1.33779
2484	2485	1	1	11028	HIGH	1	1	1.33779
2486	2487	1	1	11028	HIGH	1	1	2.00669
2488	2490	2	2	11027	HIGH	1	1	1.33779
2490	2491	1	1	11028	HIGH	1	1	1.33779
2490	2492	2	2	11027	HIGH	1	1	1.33779
2497	2498	1	1	11028	HIGH	1	1	2.67558
2507	2509	2	2	11027	HIGH	1	1	1.33779
2508	2509	1	1	11028	HIGH	1	1	2.00669
2509	2538	29	2	11000	HIGH	1	1	1.33779
2511	2512	1	1	11028	HIGH	1	1	1.33779
2512	2513	1	1	11028	HIGH	1	1	4.68227
2514	2515	1	1	11028	HIGH	1	1	4.68227
2514	2516	2	2	11027	HIGH	1	1	2.00669
2516	2518	2	2	11027	HIGH	1	1	2.00669
2517	2518	1	1	11028	HIGH	1	1	2.00669
2520	2521	1	1	11028	HIGH	1	1	6.02006
2520	2522	2	2	11027	HIGH	1	1	4.68227
2522	2523	1	1	11028	HIGH	1	1	4.01338
2525	2526	1	1	11028	HIGH	1	1	2.67558
2531	2533	2	2	11027	HIGH	1	1	12.0401
2533	2534	1	1	11028	HIGH	1	1	1.33779
2535	2536	1	1	11028	HIGH	1	1	2.67558
2536	2539	3	0	11026	HIGH	1	1	3.34448
2543	2544	1	1	11028	HIGH	1	1	2.67558
2543	2545	2	2	11027	HIGH	1	1	4.01338
2546	2547	1	1	11028	HIGH	1	1	1.33779
2553	2554	1	1	11028	HIGH	1	1	2.00669
2554	2556	2	2	11027	HIGH	1	1	1.33779
2555	2556	1	1	11028	HIGH	1	1	5.35117
2560	2561	1	1	11028	HIGH	1	1	3.34448
2565	2566	1	1	11028	HIGH	1	1	4.68227
2568	2570	2	2	11027	HIGH	1	1	7.35785
2569	2570	1	1	11028	HIGH	1	1	4.01338
2570	2571	1	1	11028	HIGH	1	1	1.33779
2572	2575	3	0	11026	HIGH	1	1	2.00669
2573	2574	1	1	11028	HIGH	1	1	2.00669
2575	2588	13	1	11016	HIGH	1	1	1.33779
2577	2578	1	1	11028	HIGH	1	1	4.01338
2578	2579	1	1	11028	HIGH	1	1	2.67558
2582	2583	1	1	11028	HIGH	1	1	7.35785
2583	2584	1	1	11028	HIGH	1	1	2.00669
2588	2589	1	1	11028	HIGH	1	1	2.67558
2591	2592	1	1	11028	HIGH	1	1	4.68227
2594	2595	1	1	11028	HIGH	1	1	2.00669
2599	2600	1	1	11028	HIGH	1	1	1.33779
2601	2602	1	1	11028	HIGH	1	1	1.33779
2602	2603	1	1	11028	HIGH	1	1	2.00669
2604	2605	1	1	11028	HIGH	1	1	1.33779
2605	2606	1	1	11028	HIGH	1	1	7.35785
2606	2608	2	2	11027	HIGH	1	1	1.33779
2608	2609	1	1	11028	HIGH	1	1	2.00669
2608	2610	2	2	11027	HIGH	1	1	8.69565
2609	2610	1	1	11028	HIGH	1	1	19.398
2610	2611	1	1	11028	HIGH	1	1	20.7358
2612	2613	1	1	11028	HIGH	1	1	1.33779
2615	3170	555	0	10474	HIGH	1	1	1.33779
2617	2619	2	2	11027	HIGH	1	1	1.33779
2619	2620	1	1	11028	HIGH	1	1	2.00669
2620	2621	1	1	11028	HIGH	1	1	2.00669
2623	2624	1	1	11028	HIGH	1	1	3.34448
2624	2625	1	1	11028	HIGH	1	1	2.00669
2627	2628	1	1	11028	HIGH	1	1	2.67558
2628	2630	2	2	11027	HIGH	1	1	5.35117
2632	2633	1	1	11028	HIGH	1	1	4.68227
2633	2634	1	1	11028	HIGH	1	1	1.33779
2634	2635	1	1	11028	HIGH	1	1	3.34448
2634	2636	2	2	11027	HIGH	1	1	1.33779
2641	2642	1	1	11028	HIGH	1	1	2.00669
2645	2646	1	1	11028	HIGH	1	1	1.33779
2647	2648	1	1	11028	HIGH	1	1	10.7023
2648	2691	43	1	10986	HIGH	1	1	1.33779
2650	2651	1	1	11028	HIGH	1	1	2.00669
2656	2657	1	1	11028	HIGH	1	1	2.00669
2656	2658	2	2	11027	HIGH	1	1	1.33779
2657	2658	1	1	11028	HIGH	1	1	2.67558
2659	2660	1	1	11028	HIGH	1	1	2.67558
2661	2662	1	1	11028	HIGH	1	1	1.33779
2665	2666	1	1	11028	HIGH	1	1	16.0535
2665	2667	2	2	11027	HIGH	1	1	2.00669
2671	2672	1	1	11028	HIGH	1	1	8.02675
2674	2675	1	1	11028	HIGH	1	1	2.00669
2681	2682	1	1	11028	HIGH	1	1	4.68227
2682	2683	1	1	11028	HIGH	1	1	1.33779
2683	2684	1	1	11028	HIGH	1	1	2.67558
2684	2685	1	1	11028	HIGH	1	1	2.67558
2686	2687	1	1	11028	HIGH	1	1	2.00669
2687	2690	3	0	11026	HIGH	1	1	1.33779
2688	2689	1	1	11028	HIGH	1	1	4.01338
2690	2691	1	1	11028	HIGH	1	1	4.68227
2692	2694	2	2	11027	HIGH	1	1	1.33779
2693	2694	1	1	11028	HIGH	1	1	1.33779
2694	2695	1	1	11028	HIGH	1	1	1.33779
2695	2697	2	2	11027	HIGH	1	1	6.68896
2697	2698	1	1	11028	HIGH	1	1	2.00669
2700	2701	1	1	11028	HIGH	1	1	2.00669
2701	2702	1	1	11028	HIGH	1	1	8.02675
2701	2704	3	0	11026	HIGH	1	1	1.33779
2704	2723	19	1	11010	HIGH	1	1	1.33779
2705	2706	1	1	11028	HIGH	1	1	6.02006
2706	2707	1	1	11028	HIGH	1	1	2.67558
2707	2708	1	1	11028	HIGH	1	1	2.00669
2708	2709	1	1	11028	HIGH	1	1	2.00669
2709	2711	2	2	11027	HIGH	1	1	5.35117
2710	2711	1	1	11028	HIGH	1	1	4.01338
2711	2712	1	1	11028	HIGH	1	1	21.4047
2715	2716	1	1	11028	HIGH	1	1	5.35117
2715	2717	2	2	11027	HIGH	1	1	1.33779
2716	2718	2	2	11027	HIGH	1	1	10.7023
2717	2718	1	1	11028	HIGH	1	1	2.67558
2718	2719	1	1	11028	HIGH	1	1	3.34448
2718	2720	2	2	11027	HIGH	1	1	3.34448
2720	2721	1	1	11028	HIGH	1	1	2.67558
2725	2726	1	1	11028	HIGH	1	1	1.33779
2725	2755	30	0	10999	HIGH	1	1	1.33779
2727	2747	20	2	11009	HIGH	1	1	1.33779
2728	2730	2	2	11027	HIGH	1	1	1.33779
2730	2731	1	1	11028	HIGH	1	1	2.67558
2735	2736	1	1	11028	HIGH	1	1	2.67558
2737	2738	1	1	11028	HIGH	1	1	6.68896
2739	2740	1	1	11028	HIGH	1	1	1.33779
2739	2741	2	2	11027	HIGH	1	1	1.33779
2740	2741	1	1	11028	HIGH	1	1	1.33779
2741	2742	1	1	11028	HIGH	1	1	2.00669
2742	2743	1	1	11028	HIGH	1	1	2.67558
2747	2748	1	1	11028	HIGH	1	1	2.00669
2747	2751	4	1	11025	HIGH	1	1	1.33779
2748	2749	1	1	11028	HIGH	1	1	1.33779
2749	2750	1	1	11028	HIGH	1	1	2.67558
2750	2751	1	1	11028	HIGH	1	1	2.67558
2753	2754	1	1	11028	HIGH	1	1	2.00669
2759	2760	1	1	11028	HIGH	1	1	1.33779
2760	2761	1	1	11028	HIGH	1	1	2.67558
2760	2763	3	0	11026	HIGH	1	1	1.33779
2763	2903	140	2	10889	HIGH	1	1	2.00669
2766	2802	36	0	10993	HIGH	1	1	2.00669
2768	2769	1	1	11028	HIGH	1	1	1.33779
2772	2773	1	1	11028	HIGH	1	1	4.01338
2776	2777	1	1	11028	HIGH	1	1	4.68227
2777	2778	1	1	11028	HIGH	1	1	1.33779
2782	2783	1	1	11028	HIGH	1	1	1.33779
2784	2785	1	1	11028	HIGH	1	1	4.01338
2785	2786	1	1	11028	HIGH	1	1	2.67558
2792	2793	1	1	11028	HIGH	1	1	1.33779
2793	2794	1	1	11028	HIGH	1	1	1.33779
2794	2795	1	1	11028	HIGH	1	1	1.33779
2797	2799	2	2	11027	HIGH	1	1	8.02675
2798	2799	1	1	11028	HIGH	1	1	11.3712
2799	2810	11	2	11018	HIGH	1	1	1.33779
2801	2802	1	1	11028	HIGH	1	1	4.01338
2803	2804	1	1	11028	HIGH	1	1	6.02006
2804	2805	1	1	11028	HIGH	1	1	1.33779
2806	2807	1	1	11028	HIGH	1	1	1.33779
2808	2809	1	1	11028	HIGH	1	1	8.69565
2811	2812	1	1	11028	HIGH	1	1	2.00669
2811	2813	2	2	11027	HIGH	1	1	1.33779
2812	2813	1	1	11028	HIGH	1	1	4.01338
2812	2814	2	2	11027	HIGH	1	1	4.68227
2814	2815	1	1	11028	HIGH	1	1	4.01338
2815	2816	1	1	11028	HIGH	1	1	2.00669
2816	2817	1	1	11028	HIGH	1	1	1.33779
2818	2819	1	1	11028	HIGH	1	1	2.00669
2820	2821	1	1	11028	HIGH	1	1	1.33779
2821	2822	1	1	11028	HIGH	1	1	24.0803
2822	2823	1	1	11028	HIGH	1	1	2.00669
2825	2826	1	1	11028	HIGH	1	1	7.35785
2828	2829	1	1	11028	HIGH	1	1	1.33779
2829	2830	1	1	11028	HIGH	1	1	1.33779
2831	2832	1	1	11028	HIGH	1	1	1.33779
2832	2833	1	1	11028	HIGH	1	1	2.00669
2833	2834	1	1	11028	HIGH	1	1	33.4448
2837	2838	1	1	11028	HIGH	1	1	6.02006
2838	2839	1	1	11028	HIGH	1	1	12.709
2838	2841	3	0	11026	HIGH	1	1	5.35117
2841	2842	1	1	11028	HIGH	1	1	4.68227
2843	2844	1	1	11028	HIGH	1	1	4.68227
2844	2845	1	1	11028	HIGH	1	1	3.34448
2852	2853	1	1	11028	HIGH	1	1	2.67558
2852	2854	2	2	11027	HIGH	1	1	2.00669
2853	2854	1	1	11028	HIGH	1	1	15.3846
2854	2865	11	2	11018	HIGH	1	1	2.00669
2855	2858	3	0	11026	HIGH	1	1	2.00669
2865	2866	1	1	11028	HIGH	1	1	7.35785
2869	2870	1	1	11028	HIGH	1	1	2.00669
2870	2871	1	1	11028	HIGH	1	1	6.68896
2872	2873	1	1	11028	HIGH	1	1	2.00669
2877	2878	1	1	11028	HIGH	1	1	3.34448
2880	2881	1	1	11028	HIGH	1	1	3.34448
2882	2883	1	1	11028	HIGH	1	1	4.01338
2884	2885	1	1	11028	HIGH	1	1	3.34448
2887	2888	1	1	11028	HIGH	1	1	2.67558
2889	2890	1	1	11028	HIGH	1	1	2.00669
2893	2894	1	1	11028	HIGH	1	1	2.00669
2898	2899	1	1	11028	HIGH	1	1	1.33779
2903	2904	1	1	11028	HIGH	1	1	1.33779
2905	2906	1	1	11028	HIGH	1	1	1.33779
2905	2907	2	2	11027	HIGH	1	1	1.33779
2906	2907	1	1	11028	HIGH	1	1	2.67558
2910	2912	2	2	11027	HIGH	1	1	11.3712
2911	2912	1	1	11028	HIGH	1	1	2.67558
2919	2920	1	1	11028	HIGH	1	1	4.68227
2922	2924	2	2	11027	HIGH	1	1	3.34448
2923	2924	1	1	11028	HIGH	1	1	2.00669
2925	2926	1	1	11028	HIGH	1	1	6.68896
2927	2928	1	1	11028	HIGH	1	1	2.00669
2927	2929	2	2	11027	HIGH	1	1	1.33779
2932	2933	1	1	11028	HIGH	1	1	2.67558
2933	2934	1	1	11028	HIGH	1	1	4.68227
2933	2935	2	2	11027	HIGH	1	1	4.01338
2934	2936	2	2	11027	HIGH	1	1	1.33779
2935	2936	1	1	11028	HIGH	1	1	2.00669
2936	2937	1	1	11028	HIGH	1	1	15.3846
2938	2940	2	2	11027	HIGH	1	1	1.33779
2939	2940	1	1	11028	HIGH	1	1	5.35117
2939	2941	2	2	11027	HIGH	1	1	1.33779
2942	2974	32	2	10997	HIGH	1	1	1.33779
2943	2944	1	1	11028	HIGH	1	1	2.00669
2946	2947	1	1	11028	HIGH	1	1	20.0669
2948	2950	2	2	11027	HIGH	1	1	1.33779
2949	2950	1	1	11028	HIGH	1	1	3.34448
2951	2952	1	1	11028	HIGH	1	1	1.33779
2951	2953	2	2	11027	HIGH	1	1	3.34448
2954	2962	8	2	11021	HIGH	1	1	1.33779
2955	2956	1	1	11028	HIGH	1	1	1.33779
2961	2962	1	1	11028	HIGH	1	1	2.00669
2965	2966	1	1	11028	HIGH	1	1	3.34448
2967	2969	2	2	11027	HIGH	1	1	1.33779
2970	2971	1	1	11028	HIGH	1	1	1.33779
2974	2976	2	2	11027	HIGH	1	1	2.00669
2975	2976	1	1	11028	HIGH	1	1	2.00669
2976	2977	1	1	11028	HIGH	1	1	3.34448
2978	2979	1	1	11028	HIGH	1	1	3.34448
2980	2981	1	1	11028	HIGH	1	1	1.33779
2980	2982	2	2	11027	HIGH	1	1	1.33779
2981	2983	2	2	11027	HIGH	1	1	1.33779
2982	2984	2	2	11027	HIGH	1	1	10.0334
2982	2986	4	1	11025	HIGH	1	1	2.67558
2984	2985	1	1	11028	HIGH	1	1	4.01338
2985	2986	1	1	11028	HIGH	1	1	2.00669
2989	2990	1	1	11028	HIGH	1	1	2.00669
2992	2993	1	1	11028	HIGH	1	1	2.00669
2992	2994	2	2	11027	HIGH	1	1	10.7023
2996	2997	1	1	11028	HIGH	1	1	6.68896
2999	3000	1	1	11028	HIGH	1	1	3.34448
3000	3001	1	1	11028	HIGH	1	1	4.68227
3001	3002	1	1	11028	HIGH	1	1	4.01338
3003	3004	1	1	11028	HIGH	1	1	1.33779
3003	3005	2	2	11027	HIGH	1	1	4.01338
3004	3005	1	1	11028	HIGH	1	1	4.01338
3006	3007	1	1	11028	HIGH	1	1	3.34448
3010	3012	2	2	11027	HIGH	1	1	2.00669
3012	3013	1	1	11028	HIGH	1	1	4.68227
3014	3015	1	1	11028	HIGH	1	1	1.33779
3015	3018	3	0	11026	HIGH	1	1	4.01338
3017	3018	1	1	11028	HIGH	1	1	1.33779
3021	3022	1	1	11028	HIGH	1	1	2.67558
3021	3023	2	2	11027	HIGH	1	1	1.33779
3023	3024	1	1	11028	HIGH	1	1	3.34448
3024	3025	1	1	11028	HIGH	1	1	2.00669
3025	3026	1	1	11028	HIGH	1	1	1.33779
3026	3027	1	1	11028	HIGH	1	1	1.33779
3029	3031	2	2	11027	HIGH	1	1	2.67558
3032	3033	1	1	11028	HIGH	1	1	1.33779
3033	3034	1	1	11028	HIGH	1	1	2.00669
3033	3036	3	0	11026	HIGH	1	1	1.33779
3034	3035	1	1	11028	HIGH	1	1	1.33779
3036	3037	1	1	11028	HIGH	1	1	2.00669
3036	3039	3	0	11026	HIGH	1	1	2.67558
3041	3042	1	1	11028	HIGH	1	1	2.00669
3044	3045	1	1	11028	HIGH	1	1	6.02006
3044	3046	2	2	11027	HIGH	1	1	2.67558
3047	3048	1	1	11028	HIGH	1	1	3.34448
3047	3078	31	1	10998	HIGH	1	1	1.33779
3049	3050	1	1	11028	HIGH	1	1	2.00669
3050	3051	1	1	11028	HIGH	1	1	2.00669
3051	3053	2	2	11027	HIGH	1	1	10.7023
3054	3055	1	1	11028	HIGH	1	1	2.00669
3056	3057	1	1	11028	HIGH	1	1	1.33779
3059	3060	1	1	11028	HIGH	1	1	2.00669
3064	3065	1	1	11028	HIGH	1	1	4.68227
3066	3068	2	2	11027	HIGH	1	1	6.68896
3066	3069	3	0	11026	HIGH	1	1	1.33779
3067	3068	1	1	11028	HIGH	1	1	1.33779
3068	3069	1	1	11028	HIGH	1	1	2.00669
3069	3070	1	1	11028	HIGH	1	1	1.33779
3069	3071	2	2	11027	HIGH	1	1	2.00669
3070	3071	1	1	11028	HIGH	1	1	10.0334
3070	3072	2	2	11027	HIGH	1	1	1.33779
3071	3072	1	1	11028	HIGH	1	1	1.33779
3073	3074	1	1	11028	HIGH	1	1	3.34448
3073	3076	3	0	11026	HIGH	1	1	2.67558
3074	3075	1	1	11028	HIGH	1	1	1.33779
3074	3076	2	2	11027	HIGH	1	1	1.33779
3075	3076	1	1	11028	HIGH	1	1	2.67558
3076	3077	1	1	11028	HIGH	1	1	14.7157
3077	3078	1	1	11028	HIGH	1	1	1.33779
3077	3079	2	2	11027	HIGH	1	1	2.00669
3081	3083	2	2	11027	HIGH	1	1	1.33779
3082	3083	1	1	11028	HIGH	1	1	2.00669
3087	3088	1	1	11028	HIGH	1	1	5.35117
3088	3091	3	0	11026	HIGH	1	1	2.67558
3089	3091	2	2	11027	HIGH	1	1	1.33779
3090	3091	1	1	11028	HIGH	1	1	6.02006
3093	3095	2	2	11027	HIGH	1	1	1.33779
3097	3098	1	1	11028	HIGH	1	1	4.01338
3097	3099	2	2	11027	HIGH	1	1	1.33779
3099	3100	1	1	11028	HIGH	1	1	2.00669
3103	3104	1	1	11028	HIGH	1	1	4.01338
3105	3106	1	1	11028	HIGH	1	1	2.00669
3105	3107	2	2	11027	HIGH	1	1	1.33779
3106	3107	1	1	11028	HIGH	1	1	14.0468
3107	3108	1	1	11028	HIGH	1	1	1.33779
3109	3110	1	1	11028	HIGH	1	1	2.67558
3113	3114	1	1	11028	HIGH	1	1	1.33779
3118	3122	4	1	11025	HIGH	1	1	1.33779
3119	3120	1	1	11028	HIGH	1	1	4.68227
3119	3121	2	2	11027	HIGH	1	1	2.67558
3121	3123	2	2	11027	HIGH	1	1	1.33779
3122	3123	1	1	11028	HIGH	1	1	2.67558
3123	3124	1	1	11028	HIGH	1	1	3.34448
3127	3132	5	2	11024	HIGH	1	1	1.33779
3129	3130	1	1	11028	HIGH	1	1	6.02006
3129	3131	2	2	11027	HIGH	1	1	2.67558
3130	3131	1	1	11028	HIGH	1	1	1.33779
3136	3137	1	1	11028	HIGH	1	1	4.01338
3142	3143	1	1	11028	HIGH	1	1	4.01338
3151	3153	2	2	11027	HIGH	1	1	1.33779
3152	3153	1	1	11028	HIGH	1	1	4.01338
3160	3162	2	2	11027	HIGH	1	1	8.02675
3161	3162	1	1	11028	HIGH	1	1	6.02006
3162	3163	1	1	11028	HIGH	1	1	6.68896
3163	3164	1	1	11028	HIGH	1	1	12.0401
3164	3225	61	1	10968	HIGH	1	1	1.33779
3167	3168	1	1	11028	HIGH	1	1	1.33779
3171	3172	1	1	11028	HIGH	1	1	4.68227
3173	3174	1	1	11028	HIGH	1	1	2.67558
3176	3177	1	1	11028	HIGH	1	1	2.67558
3178	3180	2	2	11027	HIGH	1	1	2.00669
3179	3181	2	2	11027	HIGH	1	1	1.33779
3180	3181	1	1	11028	HIGH	1	1	5.35117
3180	3182	2	2	11027	HIGH	1	1	2.00669
3183	3184	1	1	11028	HIGH	1	1	3.34448
3191	3192	1	1	11028	HIGH	1	1	1.33779
3194	3196	2	2	11027	HIGH	1	1	1.33779
3197	3198	1	1	11028	HIGH	1	1	2.00669
3197	3353	156	0	10873	HIGH	1	1	1.33779
3198	3199	1	1	11028	HIGH	1	1	1.33779
3199	3203	4	1	11025	HIGH	1	1	1.33779
3200	3201	1	1	11028	HIGH	1	1	1.33779
3200	3202	2	2	11027	HIGH	1	1	2.00669
3203	3205	2	2	11027	HIGH	1	1	2.67558
3208	3209	1	1	11028	HIGH	1	1	2.00669
3209	3210	1	1	11028	HIGH	1	1	1.33779
3210	3212	2	2	11027	HIGH	1	1	3.34448
3211	3212	1	1	11028	HIGH	1	1	2.67558
3212	3213	1	1	11028	HIGH	1	1	4.68227
3216	3217	1	1	11028	HIGH	1	1	1.33779
3220	3221	1	1	11028	HIGH	1	1	4.01338
3223	3224	1	1	11028	HIGH	1	1	1.33779
3225	3226	1	1	11028	HIGH	1	1	2.00669
3226	3321	95	2	10934	HIGH	1	1	2.00669
3227	3228	1	1	11028	HIGH	1	1	1.33779
3228	3230	2	2	11027	HIGH	1	1	2.00669
3229	3230	1	1	11028	HIGH	1	1	1.33779
3231	3232	1	1	11028	HIGH	1	1	2.67558
3236	3238	2	2	11027	HIGH	1	1	2.00669
3237	3238	1	1	11028	HIGH	1	1	1.33779
3247	3248	1	1	11028	HIGH	1	1	4.68227
3249	3250	1	1	11028	HIGH	1	1	4.68227
3252	3254	2	2	11027	HIGH	1	1	18.0602
3256	3257	1	1	11028	HIGH	1	1	4.01338
3260	3261	1	1	11028	HIGH	1	1	1.33779
3263	3264	1	1	11028	HIGH	1	1	3.34448
3266	3267	1	1	11028	HIGH	1	1	3.34448
3269	3272	3	0	11026	HIGH	1	1	1.33779
3271	3272	1	1	11028	HIGH	1	1	3.34448
3271	3273	2	2	11027	HIGH	1	1	3.34448
3272	3273	1	1	11028	HIGH	1	1	2.67558
3274	3275	1	1	11028	HIGH	1	1	4.01338
3274	3276	2	2	11027	HIGH	1	1	1.33779
3276	3277	1	1	11028	HIGH	1	1	2.00669
3277	3278	1	1	11028	HIGH	1	1	18.7291
3279	3280	1	1	11028	HIGH	1	1	2.00669
3280	3335	55	1	10974	HIGH	1	1	1.33779
3281	3282	1	1	11028	HIGH	1	1	6.68896
3283	3284	1	1	11028	HIGH	1	1	6.02006
3287	3289	2	2	11027	HIGH	1	1	4.68227
3289	3290	1	1	11028	HIGH	1	1	2.67558
3290	3291	1	1	11028	HIGH	1	1	2.67558
3292	3293	1	1	11028	HIGH	1	1	2.67558
3294	3295	1	1	11028	HIGH	1	1	5.35117
3295	3296	1	1	11028	HIGH	1	1	2.67558
3296	3297	1	1	11028	HIGH	1	1	1.33779
3299	3300	1	1	11028	HIGH	1	1	2.00669
3300	3301	1	1	11028	HIGH	1	1	2.00669
3302	3303	1	1	11028	HIGH	1	1	1.33779
3307	3308	1	1	11028	HIGH	1	1	2.67558
3307	3310	3	0	11026	HIGH	1	1	1.33779
3312	3313	1	1	11028	HIGH	1	1	4.01338
3314	3315	1	1	11028	HIGH	1	1	4.01338
3315	3317	2	2	11027	HIGH	1	1	1.33779
3318	3319	1	1	11028	HIGH	1	1	2.00669
3320	3321	1	1	11028	HIGH	1	1	3.34448
3321	3322	1	1	11028	HIGH	1	1	1.33779
3323	3325	2	2	11027	HIGH	1	1	2.00669
3325	3326	1	1	11028	HIGH	1	1	1.33779
3329	3330	1	1	11028	HIGH	1	1	2.67558
3333	3335	2	2	11027	HIGH	1	1	4.01338
3336	3337	1	1	11028	HIGH	1	1	1.33779
3340	3341	1	1	11028	HIGH	1	1	1.33779
3342	3343	1	1	11028	HIGH	1	1	3.34448
3342	3344	2	2	11027	HIGH	1	1	1.33779
3344	3345	1	1	11028	HIGH	1	1	2.00669
3350	3351	1	1	11028	HIGH	1	1	1.33779
3351	3352	1	1	11028	HIGH	1	1	2.00669
3351	3353	2	2	11027	HIGH	1	1	3.34448
3357	3358	1	1	11028	HIGH	1	1	1.33779
3359	3361	2	2	11027	HIGH	1	1	1.33779
3364	3365	1	1	11028	HIGH	1	1	3.34448
3365	3368	3	0	11026	HIGH	1	1	2.67558
3367	3368	1	1	11028	HIGH	1	1	4.01338
3369	3451	82	1	10947	HIGH	1	1	1.33779
3370	3371	1	1	11028	HIGH	1	1	1.33779
3371	3373	2	2	11027	HIGH	1	1	2.67558
3372	3373	1	1	11028	HIGH	1	1	2.67558
3372	3374	2	2	11027	HIGH	1	1	1.33779
3374	3375	1	1	11028	HIGH	1	1	1.33779
3374	3376	2	2	11027	HIGH	1	1	4.01338
3376	3377	1	1	11028	HIGH	1	1	2.00669
3381	3382	1	1	11028	HIGH	1	1	4.01338
3381	3383	2	2	11027	HIGH	1	1	1.33779
3381	3388	7	1	11022	HIGH	1	1	1.33779
3383	3384	1	1	11028	HIGH	1	1	6.68896
3387	3388	1	1	11028	HIGH	1	1	7.35785
3389	3390	1	1	11028	HIGH	1	1	5.35117
3391	3392	1	1	11028	HIGH	1	1	2.00669
3392	3393	1	1	11028	HIGH	1	1	6.02006
3392	3395	3	0	11026	HIGH	1	1	1.33779
3395	3396	1	1	11028	HIGH	1	1	1.33779
3395	3397	2	2	11027	HIGH	1	1	4.01338
3399	3402	3	0	11026	HIGH	1	1	1.33779
3400	3401	1	1	11028	HIGH	1	1	4.01338
3400	3409	9	0	11020	HIGH	1	1	2.67558
3402	3405	3	0	11026	HIGH	1	1	2.67558
3403	3404	1	1	11028	HIGH	1	1	3.34448
3408	3409	1	1	11028	HIGH	1	1	2.00669
3408	3411	3	0	11026	HIGH	1	1	2.00669
3409	3410	1	1	11028	HIGH	1	1	1.33779
3410	3411	1	1	11028	HIGH	1	1	1.33779
3411	3412	1	1	11028	HIGH	1	1	2.67558
3415	3416	1	1	11028	HIGH	1	1	2.67558
3417	3418	1	1	11028	HIGH	1	1	4.01338
3422	3425	3	0	11026	HIGH	1	1	1.33779
3423	3424	1	1	11028	HIGH	1	1	2.67558
3427	3476	49	1	10980	HIGH	1	1	2.00669
3429	3430	1	1	11028	HIGH	1	1	1.33779
3431	3432	1	1	11028	HIGH	1	1	2.00669
3433	3434	1	1	11028	HIGH	1	1	14.0468
3434	3436	2	2	11027	HIGH	1	1	1.33779
3436	3437	1	1	11028	HIGH	1	1	1.33779
3437	3438	1	1	11028	HIGH	1	1	3.34448
3439	3440	1	1	11028	HIGH	1	1	8.02675
3455	3456	1	1	11028	HIGH	1	1	2.67558
3457	3458	1	1	11028	HIGH	1	1	3.34448
3460	3461	1	1	11028	HIGH	1	1	2.67558
3465	3466	1	1	11028	HIGH	1	1	3.34448
3467	3468	1	1	11028	HIGH	1	1	4.68227
3469	3470	1	1	11028	HIGH	1	1	1.33779
3471	3472	1	1	11028	HIGH	1	1	1.33779
3473	3475	2	2	11027	HIGH	1	1	1.33779
3474	3475	1	1	11028	HIGH	1	1	2.00669
3474	3476	2	2	11027	HIGH	1	1	3.34448
3476	3478	2	2	11027	HIGH	1	1	2.67558
3478	3480	2	2	11027	HIGH	1	1	1.33779
3485	3486	1	1	11028	HIGH	1	1	4.68227
3487	3490	3	0	11026	HIGH	1	1	6.02006
3489	3490	1	1	11028	HIGH	1	1	1.33779
3491	3493	2	2	11027	HIGH	1	1	4.68227
3493	3494	1	1	11028	HIGH	1	1	13.3779
3493	3495	2	2	11027	HIGH	1	1	1.33779
3496	3497	1	1	11028	HIGH	1	1	1.33779
3499	3500	1	1	11028	HIGH	1	1	4.01338
3504	3505	1	1	11028	HIGH	1	1	2.00669
3508	3509	1	1	11028	HIGH	1	1	2.67558
3511	3513	2	2	11027	HIGH	1	1	4.01338
3518	3520	2	2	11027	HIGH	1	1	1.33779
3524	3525	1	1	11028	HIGH	1	1	4.01338
3525	3527	2	2	11027	HIGH	1	1	6.02006
3528	3529	1	1	11028	HIGH	1	1	8.02675
3530	3531	1	1	11028	HIGH	1	1	2.67558
3531	3532	1	1	11028	HIGH	1	1	1.33779
3533	3575	42	0	10987	HIGH	1	1	2.00669
3534	3535	1	1	11028	HIGH	1	1	1.33779
3535	3537	2	2	11027	HIGH	1	1	14.0468
3537	3538	1	1	11028	HIGH	1	1	2.00669
3539	3540	1	1	11028	HIGH	1	1	2.67558
3544	3545	1	1	11028	HIGH	1	1	1.33779
3545	3546	1	1	11028	HIGH	1	1	3.34448
3548	3549	1	1	11028	HIGH	1	1	1.33779
3553	3554	1	1	11028	HIGH	1	1	1.33779
3553	3555	2	2	11027	HIGH	1	1	1.33779
3557	3558	1	1	11028	HIGH	1	1	8.69565
3562	3563	1	1	11028	HIGH	1	1	1.33779
3567	3570	3	0	11026	HIGH	1	1	4.01338
3568	3570	2	2	11027	HIGH	1	1	1.33779
3569	3571	2	2	11027	HIGH	1	1	3.34448
3572	3573	1	1	11028	HIGH	1	1	1.33779
3573	3574	1	1	11028	HIGH	1	1	4.01338
3578	3579	1	1	11028	HIGH	1	1	6.02006
3598	3599	1	1	11028	HIGH	1	1	1.33779
3600	3601	1	1	11028	HIGH	1	1	6.68896
3601	3603	2	2	11027	HIGH	1	1	1.33779
3604	3607	3	0	11026	HIGH	1	1	2.00669
3607	3608	1	1	11028	HIGH	1	1	9.36454
3607	3609	2	2	11027	HIGH	1	1	1.33779
3609	3610	1	1	11028	HIGH	1	1	1.33779
3612	3613	1	1	11028	HIGH	1	1	4.68227
3614	3617	3	0	11026	HIGH	1	1	1.33779
3621	3623	2	2	11027	HIGH	1	1	1.33779
3628	3631	3	0	11026	HIGH	1	1	1.33779
3632	3634	2	2	11027	HIGH	1	1	2.00669
3638	3640	2	2	11027	HIGH	1	1	1.33779
3643	3645	2	2	11027	HIGH	1	1	4.01338
3647	3648	1	1	11028	HIGH	1	1	3.34448
3650	3651	1	1	11028	HIGH	1	1	2.67558
3650	3652	2	2	11027	HIGH	1	1	2.67558
3656	3657	1	1	11028	HIGH	1	1	1.33779
3658	3659	1	1	11028	HIGH	1	1	1.33779
3658	3660	2	2	11027	HIGH	1	1	1.33779
3659	3660	1	1	11028	HIGH	1	1	6.02006
3660	3661	1	1	11028	HIGH	1	1	12.0401
3663	3664	1	1	11028	HIGH	1	1	22.0736
3670	3671	1	1	11028	HIGH	1	1	1.33779
3674	3675	1	1	11028	HIGH	1	1	2.00669
3676	3677	1	1	11028	HIGH	1	1	3.34448
3676	3678	2	2	11027	HIGH	1	1	2.00669
3681	3682	1	1	11028	HIGH	1	1	1.33779
3683	3685	2	2	11027	HIGH	1	1	2.67558
3684	3685	1	1	11028	HIGH	1	1	3.34448
3686	3687	1	1	11028	HIGH	1	1	1.33779
3687	3688	1	1	11028	HIGH	1	1	5.35117
3691	3692	1	1	11028	HIGH	1	1	5.35117
3697	3700	3	0	11026	HIGH	1	1	1.33779
3699	3700	1	1	11028	HIGH	1	1	2.00669
3703	3706	3	0	11026	HIGH	1	1	1.33779
3704	3705	1	1	11028	HIGH	1	1	2.00669
3706	3707	1	1	11028	HIGH	1	1	4.68227
3707	3708	1	1	11028	HIGH	1	1	18.7291
3707	3709	2	2	11027	HIGH	1	1	2.00669
3716	3717	1	1	11028	HIGH	1	1	3.34448
3720	3721	1	1	11028	HIGH	1	1	1.33779
3722	3723	1	1	11028	HIGH	1	1	1.33779
3729	3730	1	1	11028	HIGH	1	1	4.68227
3729	3731	2	2	11027	HIGH	1	1	1.33779
3731	3732	1	1	11028	HIGH	1	1	2.00669
3734	3735	1	1	11028	HIGH	1	1	8.02675
3736	3738	2	2	11027	HIGH	1	1	1.33779
3738	3739	1	1	11028	HIGH	1	1	1.33779
3740	3741	1	1	11028	HIGH	1	1	1.33779
3746	3747	1	1	11028	HIGH	1	1	7.35785
3746	3748	2	2	11027	HIGH	1	1	1.33779
3751	3752	1	1	11028	HIGH	1	1	1.33779
3753	3754	1	1	11028	HIGH	1	1	2.00669
3753	3755	2	2	11027	HIGH	1	1	1.33779
3755	3756	1	1	11028	HIGH	1	1	5.35117
3756	3758	2	2	11027	HIGH	1	1	2.00669
3758	3759	1	1	11028	HIGH	1	1	7.35785
3759	3761	2	2	11027	HIGH	1	1	1.33779
3764	3765	1	1	11028	HIGH	1	1	4.68227
3771	3772	1	1	11028	HIGH	1	1	2.67558
3774	3775	1	1	11028	HIGH	1	1	4.01338
3779	3780	1	1	11028	HIGH	1	1	3.34448
3779	3782	3	0	11026	HIGH	1	1	2.00669
3783	3784	1	1	11028	HIGH	1	1	2.67558
3785	3787	2	2	11027	HIGH	1	1	2.00669
3789	3790	1	1	11028	HIGH	1	1	14.0468
3794	3795	1	1	11028	HIGH	1	1	10.7023
3797	3798	1	1	11028	HIGH	1	1	4.01338
3804	3805	1	1	11028	HIGH	1	1	15.3846
3810	3811	1	1	11028	HIGH	1	1	10.7023
3810	3813	3	0	11026	HIGH	1	1	2.00669
3813	3814	1	1	11028	HIGH	1	1	3.34448
3819	3821	2	2	11027	HIGH	1	1	2.00669
3820	3821	1	1	11028	HIGH	1	1	6.68896
3825	3826	1	1	11028	HIGH	1	1	2.67558
3827	3828	1	1	11028	HIGH	1	1	4.68227
3829	3830	1	1	11028	HIGH	1	1	2.67558
3829	3832	3	0	11026	HIGH	1	1	2.67558
3830	3831	1	1	11028	HIGH	1	1	10.0334
3832	3833	1	1	11028	HIGH	1	1	4.68227
3836	3882	46	1	10983	HIGH	1	1	1.33779
3838	3839	1	1	11028	HIGH	1	1	24.0803
3838	3840	2	2	11027	HIGH	1	1	4.01338
3842	3843	1	1	11028	HIGH	1	1	8.69565
3847	3848	1	1	11028	HIGH	1	1	2.00669
3848	3849	1	1	11028	HIGH	1	1	4.01338
3850	3851	1	1	11028	HIGH	1	1	1.33779
3850	3884	34	1	10995	HIGH	1	1	2.67558
3851	3852	1	1	11028	HIGH	1	1	10.0334
3854	3855	1	1	11028	HIGH	1	1	2.00669
3857	3883	26	2	11003	HIGH	1	1	1.33779
3859	3860	1	1	11028	HIGH	1	1	12.709
3859	3861	2	2	11027	HIGH	1	1	2.00669
3863	3864	1	1	11028	HIGH	1	1	2.00669
3864	3865	1	1	11028	HIGH	1	1	8.02675
3864	3866	2	2	11027	HIGH	1	1	1.33779
3868	3869	1	1	11028	HIGH	1	1	18.7291
3868	3870	2	2	11027	HIGH	1	1	5.35117
3872	3873	1	1	11028	HIGH	1	1	2.67558
3875	3876	1	1	11028	HIGH	1	1	3.34448
3875	3877	2	2	11027	HIGH	1	1	1.33779
3875	3888	13	1	11016	HIGH	1	1	1.33779
3880	3882	2	2	11027	HIGH	1	1	1.33779
3881	3882	1	1	11028	HIGH	1	1	2.67558
3885	3886	1	1	11028	HIGH	1	1	1.33779
3886	3887	1	1	11028	HIGH	1	1	2.00669
3889	3890	1	1	11028	HIGH	1	1	2.67558
3892	3893	1	1	11028	HIGH	1	1	4.68227
3898	3899	1	1	11028	HIGH	1	1	2.00669
3899	3900	1	1	11028	HIGH	1	1	4.68227
3900	3902	2	2	11027	HIGH	1	1	4.68227
3902	3903	1	1	11028	HIGH	1	1	1.33779
3904	3905	1	1	11028	HIGH	1	1	2.67558
3906	3908	2	2	11027	HIGH	1	1	1.33779
3907	3908	1	1	11028	HIGH	1	1	4.68227
3908	3909	1	1	11028	HIGH	1	1	1.33779
3911	3912	1	1	11028	HIGH	1	1	4.01338
3915	3916	1	1	11028	HIGH	1	1	1.33779
3917	3919	2	2	11027	HIGH	1	1	4.68227
3917	3920	3	0	11026	HIGH	1	1	1.33779
3918	3919	1	1	11028	HIGH	1	1	6.68896
3920	3921	1	1	11028	HIGH	1	1	6.68896
3921	3922	1	1	11028	HIGH	1	1	2.67558
3924	3925	1	1	11028	HIGH	1	1	1.33779
3931	3932	1	1	11028	HIGH	1	1	1.33779
3932	3933	1	1	11028	HIGH	1	1	1.33779
3934	3935	1	1	11028	HIGH	1	1	1.33779
3935	3936	1	1	11028	HIGH	1	1	2.67558
3942	3943	1	1	11028	HIGH	1	1	3.34448
3943	3944	1	1	11028	HIGH	1	1	17.3913
3944	3947	3	0	11026	HIGH	1	1	3.34448
3945	3946	1	1	11028	HIGH	1	1	1.33779
3948	3949	1	1	11028	HIGH	1	1	2.00669
3953	3954	1	1	11028	HIGH	1	1	4.01338
3953	3955	2	2	11027	HIGH	1	1	4.01338
3962	3963	1	1	11028	HIGH	1	1	2.67558
3966	3967	1	1	11028	HIGH	1	1	4.01338
3968	3970	2	2	11027	HIGH	1	1	9.36454
3969	3970	1	1	11028	HIGH	1	1	2.67558
3969	3972	3	0	11026	HIGH	1	1	8.02675
3971	3972	1	1	11028	HIGH	1	1	9.36454
3973	3974	1	1	11028	HIGH	1	1	2.00669
3974	3975	1	1	11028	HIGH	1	1	2.67558
3982	3983	1	1	11028	HIGH	1	1	4.68227
3983	3984	1	1	11028	HIGH	1	1	5.35117
3985	3986	1	1	11028	HIGH	1	1	2.00669
3986	3987	1	1	11028	HIGH	1	1	6.68896
3989	3990	1	1	11028	HIGH	1	1	4.68227
3989	3991	2	2	11027	HIGH	1	1	6.68896
3989	3992	3	0	11026	HIGH	1	1	2.67558
3992	3993	1	1	11028	HIGH	1	1	4.01338
4000	4001	1	1	11028	HIGH	1	1	3.34448
4003	4004	1	1	11028	HIGH	1	1	2.67558
4006	4007	1	1	11028	HIGH	1	1	4.01338
4006	4008	2	2	11027	HIGH	1	1	2.00669
4007	4008	1	1	11028	HIGH	1	1	2.67558
4009	4010	1	1	11028	HIGH	1	1	2.00669
4010	4011	1	1	11028	HIGH	1	1	2.00669
4012	4013	1	1	11028	HIGH	1	1	1.33779
4016	4017	1	1	11028	HIGH	1	1	6.02006
4022	4023	1	1	11028	HIGH	1	1	1.33779
4022	4024	2	2	11027	HIGH	1	1	1.33779
4023	4024	1	1	11028	HIGH	1	1	1.33779
4024	4025	1	1	11028	HIGH	1	1	1.33779
4026	4027	1	1	11028	HIGH	1	1	2.67558
4027	4028	1	1	11028	HIGH	1	1	4.01338
4030	4031	1	1	11028	HIGH	1	1	1.33779
4031	4032	1	1	11028	HIGH	1	1	6.68896
4032	4033	1	1	11028	HIGH	1	1	2.00669
4036	4038	2	2	11027	HIGH	1	1	1.33779
4037	4038	1	1	11028	HIGH	1	1	8.69565
4039	4196	157	1	10872	HIGH	1	1	2.00669
4040	4042	2	2	11027	HIGH	1	1	4.68227
4041	4042	1	1	11028	HIGH	1	1	1.33779
4041	4043	2	2	11027	HIGH	1	1	1.33779
4042	4047	5	2	11024	HIGH	1	1	1.33779
4047	4049	2	2	11027	HIGH	1	1	2.67558
4052	4053	1	1	11028	HIGH	1	1	1.33779
4054	4056	2	2	11027	HIGH	1	1	1.33779
4055	4056	1	1	11028	HIGH	1	1	3.34448
4059	4131	72	0	10957	HIGH	1	1	3.34448
4061	4062	1	1	11028	HIGH	1	1	6.02006
4064	4065	1	1	11028	HIGH	1	1	8.69565
4072	4073	1	1	11028	HIGH	1	1	1.33779
4073	4075	2	2	11027	HIGH	1	1	2.00669
4074	4075	1	1	11028	HIGH	1	1	2.67558
4075	4078	3	0	11026	HIGH	1	1	1.33779
4080	4081	1	1	11028	HIGH	1	1	1.33779
4081	4082	1	1	11028	HIGH	1	1	1.33779
4086	4088	2	2	11027	HIGH	1	1	1.33779
4087	4088	1	1	11028	HIGH	1	1	2.67558
4090	4091	1	1	11028	HIGH	1	1	2.00669
4090	4092	2	2	11027	HIGH	1	1	1.33779
4092	4093	1	1	11028	HIGH	1	1	4.68227
4093	4094	1	1	11028	HIGH	1	1	1.33779
4096	4097	1	1	11028	HIGH	1	1	2.00669
4097	4099	2	2	11027	HIGH	1	1	1.33779
4100	4101	1	1	11028	HIGH	1	1	1.33779
4100	4126	26	2	11003	HIGH	1	1	1.33779
4101	4102	1	1	11028	HIGH	1	1	2.67558
4106	4108	2	2	11027	HIGH	1	1	2.00669
4107	4108	1	1	11028	HIGH	1	1	2.00669
4109	4110	1	1	11028	HIGH	1	1	33.4448
4109	4111	2	2	11027	HIGH	1	1	12.709
4113	4116	3	0	11026	HIGH	1	1	2.67558
4114	4116	2	2	11027	HIGH	1	1	4.01338
4115	4116	1	1	11028	HIGH	1	1	9.36454
4116	4117	1	1	11028	HIGH	1	1	12.709
4116	4118	2	2	11027	HIGH	1	1	1.33779
4123	4126	3	0	11026	HIGH	1	1	1.33779
4124	4125	1	1	11028	HIGH	1	1	1.33779
4128	4129	1	1	11028	HIGH	1	1	1.33779
4128	4131	3	0	11026	HIGH	1	1	4.01338
4129	4130	1	1	11028	HIGH	1	1	1.33779
4129	4131	2	2	11027	HIGH	1	1	3.34448
4130	4131	1	1	11028	HIGH	1	1	24.0803
4132	4134	2	2	11027	HIGH	1	1	2.00669
4135	4136	1	1	11028	HIGH	1	1	4.68227
4137	4138	1	1	11028	HIGH	1	1	2.67558
4139	4140	1	1	11028	HIGH	1	1	6.02006
4141	4143	2	2	11027	HIGH	1	1	4.01338
4144	4146	2	2	11027	HIGH	1	1	1.33779
4145	4146	1	1	11028	HIGH	1	1	1.33779
4147	4148	1	1	11028	HIGH	1	1	2.00669
4151	4152	1	1	11028	HIGH	1	1	1.33779
4154	4156	2	2	11027	HIGH	1	1	1.33779
4159	4160	1	1	11028	HIGH	1	1	4.68227
4164	4166	2	2	11027	HIGH	1	1	1.33779
4166	4167	1	1	11028	HIGH	1	1	5.35117
4170	4171	1	1	11028	HIGH	1	1	1.33779
4176	4180	4	1	11025	HIGH	1	1	1.33779
4177	4178	1	1	11028	HIGH	1	1	2.67558
4179	4180	1	1	11028	HIGH	1	1	2.00669
4182	4183	1	1	11028	HIGH	1	1	4.01338
4185	4186	1	1	11028	HIGH	1	1	4.01338
4187	4188	1	1	11028	HIGH	1	1	1.33779
4190	4191	1	1	11028	HIGH	1	1	2.00669
4192	4193	1	1	11028	HIGH	1	1	2.00669
4194	4195	1	1	11028	HIGH	1	1	3.34448
4195	4312	117	0	10912	HIGH	1	1	1.33779
4196	4199	3	0	11026	HIGH	1	1	2.67558
4197	4199	2	2	11027	HIGH	1	1	2.00669
4198	4199	1	1	11028	HIGH	1	1	6.02006
4198	4200	2	2	11027	HIGH	1	1	1.33779
4200	4201	1	1	11028	HIGH	1	1	2.00669
4203	4204	1	1	11028	HIGH	1	1	5.35117
4210	4211	1	1	11028	HIGH	1	1	2.67558
4212	4213	1	1	11028	HIGH	1	1	4.68227
4216	4217	1	1	11028	HIGH	1	1	3.34448
4218	4219	1	1	11028	HIGH	1	1	2.00669
4222	4223	1	1	11028	HIGH	1	1	2.67558
4222	4224	2	2	11027	HIGH	1	1	1.33779
4224	4225	1	1	11028	HIGH	1	1	6.02006
4224	4226	2	2	11027	HIGH	1	1	1.33779
4225	4233	8	2	11021	HIGH	1	1	2.00669
4227	4228	1	1	11028	HIGH	1	1	2.67558
4234	4235	1	1	11028	HIGH	1	1	4.01338
4258	4260	2	2	11027	HIGH	1	1	2.00669
4259	4260	1	1	11028	HIGH	1	1	2.00669
4260	4261	1	1	11028	HIGH	1	1	12.709
4263	4264	1	1	11028	HIGH	1	1	6.68896
4264	4265	1	1	11028	HIGH	1	1	2.67558
4265	4268	3	0	11026	HIGH	1	1	1.33779
4266	4267	1	1	11028	HIGH	1	1	1.33779
4272	4273	1	1	11028	HIGH	1	1	1.33779
4274	4275	1	1	11028	HIGH	1	1	3.34448
4275	4276	1	1	11028	HIGH	1	1	2.00669
4280	4281	1	1	11028	HIGH	1	1	1.33779
4283	4285	2	2	11027	HIGH	1	1	2.00669
4285	4286	1	1	11028	HIGH	1	1	1.33779
4286	4287	1	1	11028	HIGH	1	1	2.67558
4288	4294	6	0	11023	HIGH	1	1	1.33779
4294	4295	1	1	11028	HIGH	1	1	6.68896
4295	4296	1	1	11028	HIGH	1	1	1.33779
4296	4297	1	1	11028	HIGH	1	1	7.35785
4297	4298	1	1	11028	HIGH	1	1	1.33779
4304	4305	1	1	11028	HIGH	1	1	2.00669
4306	4307	1	1	11028	HIGH	1	1	4.01338
4313	4314	1	1	11028	HIGH	1	1	8.02675
4314	4328	14	2	11015	HIGH	1	1	4.01338
4315	4316	1	1	11028	HIGH	1	1	2.00669
4316	4317	1	1	11028	HIGH	1	1	1.33779
4317	4318	1	1	11028	HIGH	1	1	1.33779
4321	4328	7	1	11022	HIGH	1	1	2.00669
4322	4324	2	2	11027	HIGH	1	1	1.33779
4323	4324	1	1	11028	HIGH	1	1	2.00669
4324	4325	1	1	11028	HIGH	1	1	1.33779
4325	4326	1	1	11028	HIGH	1	1	4.68227
4334	4335	1	1	11028	HIGH	1	1	5.35117
4335	4336	1	1	11028	HIGH	1	1	14.0468
4337	4340	3	0	11026	HIGH	1	1	2.67558
4338	4339	1	1	11028	HIGH	1	1	6.68896
4339	4340	1	1	11028	HIGH	1	1	1.33779
4340	4341	1	1	11028	HIGH	1	1	2.67558
4341	4342	1	1	11028	HIGH	1	1	4.68227
4343	4344	1	1	11028	HIGH	1	1	6.68896
4347	4348	1	1	11028	HIGH	1	1	2.67558
4347	4350	3	0	11026	HIGH	1	1	1.33779
4349	4350	1	1	11028	HIGH	1	1	4.68227
4349	4351	2	2	11027	HIGH	1	1	2.67558
4351	4352	1	1	11028	HIGH	1	1	10.0334
4351	4358	7	1	11022	HIGH	1	1	1.33779
4356	4357	1	1	11028	HIGH	1	1	10.0334
4356	4358	2	2	11027	HIGH	1	1	4.01338
4356	4359	3	0	11026	HIGH	1	1	2.00669
4359	4360	1	1	11028	HIGH	1	1	6.02006
4359	4361	2	2	11027	HIGH	1	1	2.67558
4367	4368	1	1	11028	HIGH	1	1	1.33779
4369	4371	2	2	11027	HIGH	1	1	12.709
4375	4376	1	1	11028	HIGH	1	1	9.36454
4375	4377	2	2	11027	HIGH	1	1	2.00669
4376	4377	1	1	11028	HIGH	1	1	1.33779
4377	4378	1	1	11028	HIGH	1	1	1.33779
4380	4381	1	1	11028	HIGH	1	1	2.00669
4380	4382	2	2	11027	HIGH	1	1	3.34448
4381	4382	1	1	11028	HIGH	1	1	4.01338
4383	4384	1	1	11028	HIGH	1	1	4.01338
4388	4389	1	1	11028	HIGH	1	1	1.33779
4391	4392	1	1	11028	HIGH	1	1	1.33779
4396	4397	1	1	11028	HIGH	1	1	5.35117
4399	4400	1	1	11028	HIGH	1	1	2.67558
4402	4403	1	1	11028	HIGH	1	1	8.02675
4402	4404	2	2	11027	HIGH	1	1	2.67558
4403	4404	1	1	11028	HIGH	1	1	2.67558
4404	4434	30	0	10999	HIGH	1	1	1.33779
4405	4406	1	1	11028	HIGH	1	1	8.02675
4406	4407	1	1	11028	HIGH	1	1	1.33779
4406	4409	3	0	11026	HIGH	1	1	1.33779
4412	4414	2	2	11027	HIGH	1	1	2.67558
4413	4414	1	1	11028	HIGH	1	1	6.02006
4415	4417	2	2	11027	HIGH	1	1	1.33779
4417	4418	1	1	11028	HIGH	1	1	3.34448
4420	4421	1	1	11028	HIGH	1	1	1.33779
4422	4423	1	1	11028	HIGH	1	1	2.67558
4424	4425	1	1	11028	HIGH	1	1	1.33779
4424	4426	2	2	11027	HIGH	1	1	3.34448
4425	4426	1	1	11028	HIGH	1	1	1.33779
4434	4438	4	1	11025	HIGH	1	1	1.33779
4435	4436	1	1	11028	HIGH	1	1	8.02675
4437	4438	1	1	11028	HIGH	1	1	2.67558
4439	4457	18	0	11011	HIGH	1	1	1.33779
4441	4442	1	1	11028	HIGH	1	1	1.33779
4442	4445	3	0	11026	HIGH	1	1	1.33779
4443	4444	1	1	11028	HIGH	1	1	6.68896
4446	4447	1	1	11028	HIGH	1	1	2.67558
4447	4448	1	1	11028	HIGH	1	1	6.02006
4447	4449	2	2	11027	HIGH	1	1	2.00669
4450	4451	1	1	11028	HIGH	1	1	3.34448
4457	4458	1	1	11028	HIGH	1	1	1.33779
4461	4462	1	1	11028	HIGH	1	1	3.34448
4463	4466	3	0	11026	HIGH	1	1	4.01338
4464	4466	2	2	11027	HIGH	1	1	2.00669
4465	4466	1	1	11028	HIGH	1	1	9.36454
4472	4473	1	1	11028	HIGH	1	1	2.67558
4474	4475	1	1	11028	HIGH	1	1	2.67558
4479	4481	2	2	11027	HIGH	1	1	1.33779
4480	4482	2	2	11027	HIGH	1	1	2.00669
4482	4483	1	1	11028	HIGH	1	1	2.67558
4494	4495	1	1	11028	HIGH	1	1	1.33779
4501	4502	1	1	11028	HIGH	1	1	8.69565
4503	4504	1	1	11028	HIGH	1	1	4.68227
4504	4505	1	1	11028	HIGH	1	1	1.33779
4506	4508	2	2	11027	HIGH	1	1	10.7023
4508	4510	2	2	11027	HIGH	1	1	2.67558
4510	4511	1	1	11028	HIGH	1	1	2.00669
4518	4519	1	1	11028	HIGH	1	1	1.33779
4519	4520	1	1	11028	HIGH	1	1	6.68896
4520	4521	1	1	11028	HIGH	1	1	3.34448
4522	4523	1	1	11028	HIGH	1	1	1.33779
4531	4532	1	1	11028	HIGH	1	1	1.33779
4537	4538	1	1	11028	HIGH	1	1	2.00669
4541	4542	1	1	11028	HIGH	1	1	1.33779
4542	4543	1	1	11028	HIGH	1	1	1.33779
4544	4545	1	1	11028	HIGH	1	1	1.33779
4548	4549	1	1	11028	HIGH	1	1	4.01338
4549	4550	1	1	11028	HIGH	1	1	3.34448
4555	4556	1	1	11028	HIGH	1	1	3.34448
4558	4559	1	1	11028	HIGH	1	1	1.33779
4559	4560	1	1	11028	HIGH	1	1	3.34448
4563	4564	1	1	11028	HIGH	1	1	2.67558
4564	4565	1	1	11028	HIGH	1	1	1.33779
4565	4566	1	1	11028	HIGH	1	1	1.33779
4566	4567	1	1	11028	HIGH	1	1	7.35785
4571	4572	1	1	11028	HIGH	1	1	2.67558
4571	4574	3	0	11026	HIGH	1	1	1.33779
4574	4575	1	1	11028	HIGH	1	1	4.01338
4574	4576	2	2	11027	HIGH	1	1	2.00669
4576	4577	1	1	11028	HIGH	1	1	2.00669
4578	4579	1	1	11028	HIGH	1	1	6.68896
4581	4582	1	1	11028	HIGH	1	1	8.02675
4581	4583	2	2	11027	HIGH	1	1	2.00669
4588	4589	1	1	11028	HIGH	1	1	1.33779
4591	4593	2	2	11027	HIGH	1	1	1.33779
4592	4593	1	1	11028	HIGH	1	1	8.02675
4597	4598	1	1	11028	HIGH	1	1	2.67558
4600	4602	2	2	11027	HIGH	1	1	8.02675
4602	4603	1	1	11028	HIGH	1	1	1.33779
4604	4605	1	1	11028	HIGH	1	1	14.0468
4606	4607	1	1	11028	HIGH	1	1	1.33779
4606	4608	2	2	11027	HIGH	1	1	2.67558
4610	4611	1	1	11028	HIGH	1	1	3.34448
4611	4612	1	1	11028	HIGH	1	1	8.69565
4615	4617	2	2	11027	HIGH	1	1	2.00669
4616	4617	1	1	11028	HIGH	1	1	2.00669
4618	4621	3	0	11026	HIGH	1	1	1.33779
4619	4620	1	1	11028	HIGH	1	1	1.33779
4621	4623	2	2	11027	HIGH	1	1	6.02006
4622	4623	1	1	11028	HIGH	1	1	1.33779
4622	4625	3	0	11026	HIGH	1	1	1.33779
4623	4624	1	1	11028	HIGH	1	1	2.67558
4624	4625	1	1	11028	HIGH	1	1	8.69565
4624	4657	33	0	10996	HIGH	1	1	2.00669
4627	4628	1	1	11028	HIGH	1	1	1.33779
4627	4629	2	2	11027	HIGH	1	1	2.00669
4630	4633	3	0	11026	HIGH	1	1	1.33779
4632	4633	1	1	11028	HIGH	1	1	2.67558
4640	4641	1	1	11028	HIGH	1	1	8.02675
4642	4643	1	1	11028	HIGH	1	1	1.33779
4644	4646	2	2	11027	HIGH	1	1	1.33779
4645	4646	1	1	11028	HIGH	1	1	5.35117
4649	4650	1	1	11028	HIGH	1	1	2.67558
4650	4651	1	1	11028	HIGH	1	1	11.3712
4650	4652	2	2	11027	HIGH	1	1	4.01338
4653	4655	2	2	11027	HIGH	1	1	1.33779
4654	4655	1	1	11028	HIGH	1	1	2.00669
4655	4656	1	1	11028	HIGH	1	1	6.68896
4660	4662	2	2	11027	HIGH	1	1	4.68227
4665	4668	3	0	11026	HIGH	1	1	1.33779
4668	4669	1	1	11028	HIGH	1	1	1.33779
4671	4672	1	1	11028	HIGH	1	1	2.00669
4680	4681	1	1	11028	HIGH	1	1	1.33779
4680	4682	2	2	11027	HIGH	1	1	1.33779
4683	4686	3	0	11026	HIGH	1	1	2.67558
4689	4690	1	1	11028	HIGH	1	1	1.33779
4692	4694	2	2	11027	HIGH	1	1	2.00669
4694	4695	1	1	11028	HIGH	1	1	8.02675
4695	4696	1	1	11028	HIGH	1	1	8.69565
4695	4697	2	2	11027	HIGH	1	1	2.67558
4703	4706	3	0	11026	HIGH	1	1	1.33779
4713	4714	1	1	11028	HIGH	1	1	1.33779
4714	4715	1	1	11028	HIGH	1	1	2.00669
4718	4719	1	1	11028	HIGH	1	1	1.33779
4723	4724	1	1	11028	HIGH	1	1	2.00669
4724	4725	1	1	11028	HIGH	1	1	1.33779
4727	4728	1	1	11028	HIGH	1	1	1.33779
4733	4734	1	1	11028	HIGH	1	1	4.68227
4735	4736	1	1	11028	HIGH	1	1	2.00669
4738	4739	1	1	11028	HIGH	1	1	3.34448
4739	4740	1	1	11028	HIGH	1	1	1.33779
4740	4741	1	1	11028	HIGH	1	1	2.00669
4741	4743	2	2	11027	HIGH	1	1	4.68227
4742	4743	1	1	11028	HIGH	1	1	2.00669
4743	4744	1	1	11028	HIGH	1	1	4.68227
4744	4745	1	1	11028	HIGH	1	1	8.69565
4744	4746	2	2	11027	HIGH	1	1	1.33779
4748	4749	1	1	11028	HIGH	1	1	1.33779
4749	4751	2	2	11027	HIGH	1	1	2.67558
4752	4753	1	1	11028	HIGH	1	1	3.34448
4753	4754	1	1	11028	HIGH	1	1	2.67558
4756	4757	1	1	11028	HIGH	1	1	6.02006
4759	4760	1	1	11028	HIGH	1	1	4.01338
4764	4765	1	1	11028	HIGH	1	1	2.67558
4764	4767	3	0	11026	HIGH	1	1	4.01338
4765	4766	1	1	11028	HIGH	1	1	2.00669
4766	4767	1	1	11028	HIGH	1	1	1.33779
4767	4769	2	2	11027	HIGH	1	1	2.00669
4769	4770	1	1	11028	HIGH	1	1	8.69565
4769	4771	2	2	11027	HIGH	1	1	3.34448
4771	4773	2	2	11027	HIGH	1	1	1.33779
4773	4791	18	0	11011	HIGH	1	1	2.67558
4775	4776	1	1	11028	HIGH	1	1	1.33779
4781	4782	1	1	11028	HIGH	1	1	2.00669
4782	4784	2	2	11027	HIGH	1	1	1.33779
4782	4799	17	2	11012	HIGH	1	1	1.33779
4784	4785	1	1	11028	HIGH	1	1	5.35117
4784	4799	15	0	11014	HIGH	1	1	1.33779
4787	4788	1	1	11028	HIGH	1	1	1.33779
4795	4796	1	1	11028	HIGH	1	1	2.67558
4796	4797	1	1	11028	HIGH	1	1	6.68896
4805	4806	1	1	11028	HIGH	1	1	7.35785
4807	4808	1	1	11028	HIGH	1	1	1.33779
4808	4809	1	1	11028	HIGH	1	1	1.33779
4816	4817	1	1	11028	HIGH	1	1	8.69565
4827	4828	1	1	11028	HIGH	1	1	2.00669
4828	4829	1	1	11028	HIGH	1	1	3.34448
4829	4830	1	1	11028	HIGH	1	1	1.33779
4831	4832	1	1	11028	HIGH	1	1	2.00669
4832	4833	1	1	11028	HIGH	1	1	3.34448
4836	4837	1	1	11028	HIGH	1	1	1.33779
4839	4844	5	2	11024	HIGH	1	1	2.00669
4840	4841	1	1	11028	HIGH	1	1	4.68227
4842	4844	2	2	11027	HIGH	1	1	1.33779
4843	4844	1	1	11028	HIGH	1	1	3.34448
4844	4845	1	1	11028	HIGH	1	1	1.33779
4848	4849	1	1	11028	HIGH	1	1	1.33779
4850	4851	1	1	11028	HIGH	1	1	4.68227
4851	4852	1	1	11028	HIGH	1	1	3.34448
4858	4859	1	1	11028	HIGH	1	1	2.67558
4860	4861	1	1	11028	HIGH	1	1	2.67558
[truncated: 63,536 more rows]
