# Supplementary material for: Defective viral genomes as therapeutic interfering particles against flavivirus infection in mammalian and mosquito hosts
Source: Nat Commun. 2021 Apr 16;12:2290. doi: 10.1038/s41467-021-22341-7 (PMC8052367; doi:10.1038/s41467-021-22341-7)
Supplement: Supplementary file 8 — Source Data [file 41467_2021_22341_MOESM8_ESM.xlsx]

## Sheet: Fig 2b
		No virus												Plus virus
	Time p.t.	WT replicon			Inactive replicon			DVG-A reporter			DVG-A out of frame reporter			WT replicon			Inactive replicon			DVG-A reporter			DVG-A out of frame reporter
	6	248	473	354	317	393	383	583	704	416	148	260	225	420	237	308	368	257	502	544	559	593	146	374	281
	24	486	887	1517	112	115	112	1148	504	798	395	338	375	693	844	1365	103	115	141	1817	1741	2231	725	241	463
	48	34992	93304	95265	25	29	21	570	532	375	248	213	199	12419	7262	16026	19	27	50	19288	21824	13756	287	771	328
	72	35128	37703	52931	12	14	12	130	213	102	250	137	112	5279	2097	4157	10	22	42	8931	11867	7212	92	116	73

## Sheet: Fig 2c
	Time p.t.	WT replicon			DVG A reporter			DVG A reporter + control DNA			DVG A reporter + E30NS			DVG A reporter + E30NS*NS1			DVG A reporter + E30NS*NS2A
	6	1606	2673	644	2235	3194	1845	755	1263	1359	3172	2816	2202	483	1892	1747	1332	1586	1526
	24	2811	2980	3072	2716	4568	3884	1674	1832	2252	3187	1534	1648	1413	2533	1738	3693	6963	6300
	48	515910	219120	216050	1676	2099	1263	889	1381	615	40008	29207	38094	1760	2153	1309	35602	54416	53864
	72	459940	299730	718560	979	979	1123	971	1337	736	71023	43738	53013	1638	1668	1039	55138	62305	70059

## Sheet: Fig 2d
		WT replicon									DVG A reporter
	Time p.t.	Replicon only			Control DNA			E30-NS1			DVG reporter only			Control DNA			E30-NS1
	6	1404	1345	1028	745	723	1171	689	855	1039	2952	3145	3349	1647	1634	999	1275	1647	924
	24	6551	5634	5511	2961	4756	3044	2480	4549	5908	6929	4823	5625	3381	2513	2342	11087	16236	15473
	48	214500	180710	210320	811123	756302	158080	73955	142360	116620	2310	1770	3588	2162	1974	1550	84625	101420	194190
	72	241240	191944	647880	388500	157046	405700	139496	306680	262600	1966	1282	1466	1762	1426	1516	154442	134984	123768

## Sheet: Fig 3b
	1:10 DVG:WT ratio			1:1 DVG:WT ratio			10:1 DVG:WT ratio
WT	400000	667000	533000	400000	667000	533000	400000	667000	533000
WT+WT	800000	267000	667000	933000	533000	267000	933000	1200000	1470000
WT+ control DNA	800000	533000	667000	267000	667000	533000	1470000	1200000	667000
WT + DVG A	400000	533000	267000	107000	240000	93300	8000	9330	6670
WT + DVG A out of frame	133000	400000	533000	400000	800000	267000	533000	800000	933000
WT + DVG B	667000	533000	667000	533000	400000	667000	1470000	1200000	1330000
WT + DVG C	533000	533000	400000	667000	933000	800000	933000	1470000	800000

## Sheet: Fig 3c
	Time p.t.	WT replicon + control RNA			WT replicon + inactive replicon			WT replicon + DVG A out of frame			WT replicon + DVG A			WT replicon only
	6	2008	1543	1428	3441	2213	3106	1500	1680	1565	1214	822	1372	1730	1411	986
	24	8311	5799	6779	7849	6125	8805	4882	7620	11700	406	299	280	9842	11594	27815
	48	177880	175810	46627	96660	96653	128731	193580	263710	114850	3869	3037	2483	318910	219750	161590
	72	43060	71458	74028	52402	79228	39480	43104	105940	88917	2023	1958	1890	133430	118260	97242

## Sheet: Fig 3d
	C6/36										U4.4
		Control RNA			DVG A			DVG A out of frame				Control RNA			DVG A			DVG A out of frame
	0	0.062	0.125	0.25	0.062	0.125	0.25	0.062	0.125	0.25	0	0.062	0.125	0.25	0.062	0.125	0.25	0.062	0.125	0.25
	800000	267000	467000	533000	267000	133000	467000	200000	200000	133000	66700	100000	66700	66700	4670	1330	667	2000	667	1330
	200000	267000	533000	333000	533000	267000	333000	333000	333000	333000	200000	133000	66700	66700	2000	2670	1330	6670	667	1330
	333000	333000	267000	267000	267000	400000	133000	400000	333000	267000	66700	133000	200000	200000	3330	1330	667	8000	2000	2000

## Sheet: Fig 3e
	Control dsRNA			Ago2 dsRNA
Control RNA	600000	200000	400000	467000	1400000	1670000
DVG A	667	1330	667	400000	333000	533000
DVG A out of frame	667	1330	667	733000	333000	267000
Mock	267000	333000	133000	467000	800000	667000

## Sheet: Fig 4a
	WT replicon			Inactive replicon			DVG A reporter			DVG A reporter out of frame
No virus	113	61	23	55	21	23	78	38	38	56	35	35
Plus virus	1500	1468	1253	10	18	18	16590	12944	11887	62	75	62

## Sheet: Fig 4b
	WT replicon			DVG A reporter
Mock	103	800	139	1297	1791	1979
CPrME + E30NS1	10959	17739	11826	24893	21760	32484

## Sheet: Fig 4c
Negative control	DVG-A VLPs
420	1.42337e+06
647.744	2.13523e+06
3476.36	1.07245e+06

[truncated: 28 more sheets: Fig 5b, Fig 5c, Fig 5d, Fig 5f, Fig 5g, Fig 6c, Fig 6d, Fig 6e, Fig 6f, Fig 6g, Fig 6h, Fig 6i, Supplementary Fig 1a, Supplementary Fig 1b, Supplementary Fig 1c, Supplementary Fig 1d, Supplementary Fig 1e, Supplementary Fig 1f, Supplementary Fig 6g, Supplementary Fig 7a …]
